# Supplementary material for: Combined small-molecule treatment accelerates maturation of human pluripotent stem cell-derived neurons
Source: Nat Biotechnol. 2024 Jan 2;42(10):1515–25. doi: 10.1038/s41587-023-02031-z (PMC11348887; doi:10.1038/s41587-023-02031-z)
Supplement: Supplementary file 3 — Supplementary Table 1 Hit list. Supplementary Table 2 Experimental details. Supplementary Table 3 Antibodies. [file 41587_2023_2031_MOESM3_ESM.xlsx]

## Sheet: S Table 1 - Hit List
Compound	Target/ Description
17-AAG (Tanespimycin)	Hsp-90 inhibitor
Astragaloside A	Saponin
Atosiban Acetate	Oxytocin inhibitor
Avasimibe	ACAT inhibitor
AZD7545	PDHK inhibitor
Bay K 8644	L-type calcium channel agonist
Bosentan Hydrate	ET receptor antagonist
BRD4770	EHMT2 inhibitor
Cerdulatinib (PRT062070_ PRT2070)	JAK inhibitor
CGI1746	BTK inhibitor
Clarithromycin	CYP3A4 inhibitor
CYC116	Aurora kinase inhibitor
Dapagliflozin	SGLT inhibitor
Dimethyl Fumarate	NF-kB inhibitor
EPZ5676	DOT1L inhibitor
ETP-46464	ATR inhibitor
Fluticasone propionate	Glucorticoid
GNE-7915	LRRK2 inhibitor
GSK-LSD1	LSD1 inhibitor
GSK2578215A	LRRK2 inhibitor
GSK2879552	LSD1 inhibitor
GSK650394	SGK inhibitor
Hydrocortisone	Glucorticoid
Isoxazole 9 (ISX-9)	Promotes adult neurogenesis
ISRIB (trans-isomer)	PERK inhibitor
KW-2449	FLT3 inhibitor
Levosimendan	Calcium sensitizer
Lithocholic acid	Bile acid
MK-8776 (SCH 900776)	ChK inhibitor
Moroxydine HCl	Antiviral (biguanidine)
NMDA (N-Methyl-D-aspartic acid)	NMDAR agonist
OG-L002	LSD1 inhibitor
OSI-930	c-Kit/c-RAF inhibitor
PF-04418948	EP2 receptor antagonist
PFI-3	SMARCA inhibitor
Pranlukast	Antileukotriene
Rivaroxaban	Factor Xa blocker
SB239063	p38 MAPK inhibitor
UM729	AhR antagonist enhancer
UNC1215	L3MBTL3 inhibitor
VX-680 (Tozasertib_ MK-0457)	Aurora kinase inhibitor
ZM 336372	c-RAF inhibitor

## Sheet: S Table 2 - Experimental Detai 
Cell Line	Assay	Cell Type	Number of replicates	Treatment (days from plating)	Termination (days from plating)	Figures
WA-09 hESC	Assay design	hPSC-cortical neurons	12 microplate wells x 2 independent differentiations	N/A	50	S1
	High-content screen	hPSC-cortical neurons	2 independent differentiations	7 to 14	21	F1,S2,S3
	Hit confirmation	hPSC-cortical neurons	5 microplate wells x 3 independent differentiations	7 to 14	21	F2
	Hit dose-response	hPSC-cortical neurons	4 microplate wells x 2 independent differentiations	7 to 14	21	F2
	Hit combination	hPSC-cortical neurons	4 microplate wells x 2 independent differentiations	7 to 14	21	F2
	Target validation	hPSC-cortical neurons	16 microplate wells x 2 independent differentiations	7 to 14	21	S4
	Cytotox Red	hPSC-cortical neurons	16 microplate wells	7 to 21	21	S5
	PrestoBlue	hPSC-cortical neurons	16 microplate wells	7 to 8, 7 to 14, 7 to 21	8,14,21	S5
	p-ATM immunofluorescence	hPSC-cortical neurons	16 microplate wells	7 to 8, 7 to 14	8,14	S6
	Shallow whole-genome sequencing	hPSC-cortical neurons	1 independent differentiation	7 to 14	21	S6
	Chromatin immunofluorescence	hPSC-cortical neurons	16 microplate wells	7 to 28	35	S6
	Chromatin Flow cytometry	hPSC-cortical neurons	3 technical replicates from 1 differentiation	7 to 14	14	S6
	Synaptic marker immunofluorescence	hPSC-cortical neurons	16 microplate wells x 2 independent differentiations	7 to 28	35	F3, S7
	AIS immunofluorescence	hPSC-cortical neurons	2 independent differentiations	7 to 14	21	S8
	Western blot	hPSC-cortical neurons	2 independent differentiations	7 to 21	28	S8
	Current clamp electrophysiology	hPSC-cortical neurons	11 neurons from 3 independent differentiations	7 to 21	28	F3
	Voltage clamp electrophysiology	hPSC-cortical neurons	10 neurons from 2 independent differentiations	7 to 21	28	F3
	Bulk RNA-seq	hPSC-cortical neurons	3 independent differentiations	7 to 21	21	F3, S9, S10, S11
	CUT&RUN	hPSC-cortical neurons	3 independent differentiations	N/A	21	S12
	BrainPhys comparison	hPSC-cortical neurons	12 microplate wells	7 to 35	35	S16
	Organoid immunofluorescence	hPSC-forebrain organoids	8 cryosections randomly samples from 20 organoids	15 to 50 (from aggregation)	60 (from aggregation)	F4, S17
	Calcium imaging	hPSC-forebrain organoids	45/47 ROIs from 4 organoids	15 to 50 (from aggregation)	60 (from aggregation)	F4
	Motor neuron high-content validation	hPSC-spinal motor neurons	12 microplate wells x 2 independent differentiations	3 to 9	15	F4
	Multielectrode array recordings	hPSC-spinal motor neurons	128 electrodes x 2 MEA probes	3 to 9	21	F4
	Melanin dot blot and phase-contrast	hPSC-melanocytes	3 independent differentiations	11 to 33	33	S18
GM00348 hiPSC	IEG Induction - immunofluorescence	hPSC-cortical neurons	16 microplate wells	7 to 14	21	S13
	Neurite length - immunofluorescence	hPSC-cortical neurons	16 microplate wells	7 to 14	21	S13
	RNAseq - Neuronal subtype specifcation	hPSC-cortical neurons	3 independent differentiations	7 to 21	21	S11
	RNAseq - Transcriptomic stress response	hPSC-cortical neurons	3 independent differentiations	7 to 21	21	S11
	RNAseq - NMDA isoform analysis	hPSC-cortical neurons	3 independent differentiations	7 to 21	21	S11
	RNAseq - Gene Ontology and brainspan	hPSC-cortical neurons	3 independent differentiations	7 to 21	21	S15
	Cytotox Red	hPSC-cortical neurons	16 microplate wells	7 to 21	21	S5
	PrestoBlue	hPSC-cortical neurons	16 microplate wells	7 to 8, 7 to 14, 7 to 21	8,14,21	S5
	p-ATM immunofluorescence	hPSC-cortical neurons	16 microplate wells	7 to 8, 7 to 14	8,14	S6
	Shallow whole-genome sequencing	hPSC-cortical neurons	1 independent differentiation	7 to 14	21	S6
GM00731 hiPSC	IEG Induction - immunofluorescence	hPSC-cortical neurons	27 microplate wells from 3 independent differentiations	7 to 14	21	S13
	Neurite length - immunofluorescence	hPSC-cortical neurons	53 microplate wells for DMSO / 52 microplate wells for GENtoniK from 3 independent differentiations	7 to 14	21	S13
	RNAseq - Transcriptomic stress response	hPSC-cortical neurons	3 independent differentiations	7 to 21	21	S11
	RNAseq - NMDA isoform analysis	hPSC-cortical neurons	3 independent differentiations	7 to 21	21	S11
	RNAseq - Gene Ontology and brainspan	hPSC-cortical neurons	3 independent differentiations	7 to 21	21	S15
	Synapse Analysis	hPSC-cortical neurons	30 microplate wells from 3 independent differentations	7 to 21	35	S14
	Chromatin Flow cytometry	hPSC-cortical neurons	3 technical replicates from 1 differentiation	7 to 14	14	S6
MSK-SRF001 hiPSC	IEG Induction - immunofluorescence	hPSC-cortical neurons	27 microplate wells from 3 independent differentiations	7 to 14	21	S13
	Neurite length - immunofluorescence	hPSC-cortical neurons	63 microplate wells from 3 independent differentations	7 to 14	21	S13
	RNAseq - Transcriptomic stress response	hPSC-cortical neurons	3 independent differentiations	7 to 21	21	S11
	RNAseq - NMDA isoform analysis	hPSC-cortical neurons	3 independent differentiations	7 to 21	21	S11
	RNAseq - Gene Ontology and brainspan	hPSC-cortical neurons	3 independent differentiations	7 to 21	21	S15
	Synapse Analysis	hPSC-cortical neurons	30 microplate wells from 3 independent differentations	7 to 21	35	S14
	Chromatin Flow cytometry	hPSC-cortical neurons	3 technical replicates from 1 differentiation	7 to 14	14	S6
KOLF2.1 hiPSC	IEG Induction - immunofluorescence	hPSC-cortical neurons	9 microplate wells	7 to 14	21	S13
	Neurite length - immunofluorescence	hPSC-cortical neurons	34 microplate wells for DMSO / 32 microplate wells for GENtoniK from 2 independent differentiations	7 to 14	21	S13
	Synapse Analysis	hPSC-cortical neurons	20 microplate wells	7 to 21	35	S14
	Chromatin Flow cytometry	hPSC-cortical neurons	3 technical replicates from 1 differentiation	7 to 14	14	S6
MRC5 hiPSC	IEG Induction - immunofluorescence	hPSC-cortical neurons	16 microplate wells	7 to 14	21	S13
	Neurite length - immunofluorescence	hPSC-cortical neurons	16 microplate wells	7 to 14	21	S13
MEL-1 hESC	Flow cytometry	hPSC-beta-like cells	2 independent differentiations	20-27 (from pluripotency)	29 (from pluripotency)	S19
	Insulin content	hPSC-beta-like cells	6-7 samples	20-27 (from pluripotency)	29 (from pluripotency)	S19
	Static insulin release	hPSC-beta-like cells	8-9 samples	20-27 (from pluripotency)	29 (from pluripotency)	S19
	Dynamic insulin release	hPSC-beta-like cells	5 samples	20-27 (from pluripotency)	29 (from pluripotency)	S19
	Electron microscopy	hPSC-beta-like cells	16 images	20-27 (from pluripotency)	29 (from pluripotency)	S19
Rat Coritcal Neurons	Assay design	Rat E18 cortical neurons	6 microplate wells x 2 vials of primary neurons	E18	14 from thaw	S1

## Sheet: S Table 3 - Antibodies
Antigen	Supplier	Catalog #	Host species	Assay	Dilution
c-Fos	Abcam	ab208942	Mouse	ICC	1:500
c-Fos	Cell Signaling Technology	2250	Rabbit	ICC	1:1000
EGR1	Cell Signaling Technology	4153	Rabbit	ICC	1:500
MAP2	Abcam	ab5392	Chicken	ICC	1:5000
Synapsin 1	Cell Signaling Technology	5297	Rabbit	ICC	1:1000
PSD95	Abcam	ab2723	Mouse	ICC	1:200
TUJ1 (β3-tubulin)	Abcam	ab107216	Chicken	ICC	1:1000
ISL1/2	DSHB	39.4D5	Mouse	ICC	1:100
DCX	Cell Signaling Technology	4604	Rabbit	ICC	1:1000
TBR1	Abcam	ab183032	Rabbit	ICC	1:100
FOXG1 (BF-1)	Takara Bio	M227	Mouse	ICC	1:500
H3K4me2	Upstate	07-030	Rabbit	CUT&RUN	1:100
H3K79me2	Active Motif	39143	Rabbit	CUT&RUN	1:100
Mouse IgG	Abcam	ab46540	Rabbit	CUT&RUN	1:100
CD117 (c-Kit)	Invitrogen	17-1179-42	Mouse	Flow	1:50
Insulin	Dako	A0564	Guinea pig	Flow, EM	1:50
Glucagon	Abcam	ab189279	Rabbit	Flow	1:100
Tau	Dako	A0024	Rabbit	Western Blot	1:1000
4-repeat Tau	Cell Signaling Technology	30328	Rabbit	Western Blot	1:1000
GAPDH	Santa Cruz	sc-47724	Mouse	Western Blot	1:1000
H3K9me3	Abcam	ab8898	Rabbit	ICC	1:500
H3K9ac	Abcam	ab4441	Rabbit	ICC	1:250
H3K9me3-PE	Cell Signaling Technology	55286S	Rabbit	Flow	1:200
