# Supplementary material for: Combined small-molecule treatment accelerates maturation of human pluripotent stem cell-derived neurons
Source: Nat Biotechnol. 2024 Jan 2;42(10):1515–25. doi: 10.1038/s41587-023-02031-z (PMC11348887; doi:10.1038/s41587-023-02031-z)
Supplement: Supplementary file 7 — Statistical source data for supplementary figures. [file 41587_2023_2031_MOESM7_ESM.xlsx]

## Sheet: S1D
MAP2+	FOXG1+	TBR1+
0.98	0.92	0.6
0.99	0.89	0.72
0.9	0.92	0.72
0.99	0.93	0.84
0.96	0.96	0.8
0.93	0.79	0.76
0.95	0.99	0.68
0.99	0.88	0.79
0.98	0.82	0.52
0.98	0.87	0.59
0.86	0.99	0.69
0.91	0.88	0.73
0.93	0.88	0.73
0.93	0.95	0.68
0.93	0.77	0.69
0.98	0.91	0.74
0.99	0.86	0.73
0.9	0.9	0.79
0.94	0.88	0.74
0.97	0.94	0.69
0.94	0.86	0.77
0.88	0.89	0.73
0.99	0.89	0.74
0.97	0.92	0.76

## Sheet: S1E
Days in culture	Number of cells
10	106
10	198
10	191
10	179
10	212
10	218
10	161
10	199
10	246
10	117
10	167
10	225
10	187
10	138
10	196
10	186
10	210
10	255
10	140
10	200
10	252
10	202
10	266
10	225
20	163
20	199
20	103
20	100
20	153
20	168
20	173
20	159
20	165
20	100
20	156
20	219
20	280
20	221
20	265
20	114
20	216
20	248
20	143
20	200
20	294
20	287
20	174
20	233
30	213
30	271
30	143
30	125
30	205
30	118
30	137
30	166
30	182
30	124
30	171
30	184
30	119
30	245
30	183
30	138
30	179
30	196
30	199
30	186
30	178
30	195
30	154
30	193
40	198
40	126
40	128
40	101
40	238
40	177
40	169
40	163
40	172
40	244
40	116
40	130
40	128
40	199
40	162
40	151
40	228
40	278
40	199
40	192
40	109
40	163
40	140
40	153
50	113
50	178
50	158
50	149
50	61
50	113
50	150
50	123
50	198
50	141
50	159
50	101
50	172
50	112
50	197
50	136
50	155
50	193
50	143
50	239
50	139
50	215
50	139
50	140

## Sheet: S1G
	MAP2+ Neurons Nucleus Area (μm2)
	137.945
	123.328
	124.563
	125.25
	127.727
	129.131
	129.746
	129.792
	131.55
	132.499
	133.883
	134.631
	Rat Neurons

## Sheet: S1I
	MAP2+ Neurons Total Neurite Length (μm)
	2046.48
	2173.93
	2268.54
	2611.19
	2664.45
	3036.97
	2931.56
	2247.17
	2613.16
	2666.02
	2925.06
	2568.21
	Rat Neurons

## Sheet: S1H
	MAP2+ Neurons Nuclear Roundness
	0.927654
	0.927894
	0.928873
	0.928974
	0.929122
	0.929269
	0.929335
	0.929977
	0.932205
	0.933283
	0.934706
	0.938192
	Rat Neurons

## Sheet: S1J
	Unstimulated	50 mM KCl
	0.105051	0.905934
	0.11773	0.922191
	0.051111	0.898568
	0.106923	0.945622
	0.125668	0.948816
	0.136364	0.95777
	0.088427	0.969128
	0.094915	0.969448
	0.057812	0.969613
	0.068657	0.980037
	0.08125	0.983569
	0.097858	0.917889
	Fraction of IEG+ Rat Neurons

## Sheet: S1K
Days in culture	Nuclear Area (μm)
10	59.748	62.7887	66.6295	68.4363	61.2535	60.1186	66.387	63.1117	64.0487	63.0112	65.2914	63.0774	62.8833	63.1615	65.5732	69.6782	61.7997	67.747	64.0359	64.9863	64.0817	68.8035	65.4537	65.003
20	61.5961	67.122	64.9819	61.3966	72.3697	69.1988	70.4366	64.7488	70.9512	72.6594	68.4985	69.7154	76.5955	71.5899	75.6243	64.5823	72.0201	66.3551	67.959	69.6174	66.931	70.001	64.379	67.9146
30	69.1644	68.0552	63.1195	68.6951	72.1795	70.1502	66.0372	77.306	74.1511	68.8965	72.0968	78.7687	67.632	71.1969	71.8544	69.3114	71.717	69.1434	65.4171	71.1112	70.3089	69.3912	68.4258	84.1864
40	85.2502	81.2776	75.455	80.0146	82.0631	83.6055	74.6256	75.4363	79.5332	77.3712	79.4564	79.5267	75.7306	74.0139	80.959	78.4304	77.7696	70.395	71.7524	78.0541	74.4559	73.4756	86.2775	73.8638
50	78.7638	78.4819	79.3335	86.647	78.1573	77.6877	79.3328	77.6876	81.6244	90.8958	71.9094	75.0335	88.0824	90.4895	87.1831	85.6753	78.368	75.7638	80.1252	88.6329	79.1538	76.637	79.3379	75.8784
Nuclear Area - hPSC neurons

## Sheet: S1L
Days in culture	Nuclear Roundness
10	0.898166	0.904175	0.903265	0.86902	0.893678	0.896104	0.911611	0.888589	0.879048	0.90232	0.886343	0.895943	0.886273	0.879858	0.879918	0.903793	0.888611	0.882608	0.901408	0.895175	0.883497	0.908712	0.896174	0.899494
20	0.915453	0.907473	0.918198	0.898804	0.899058	0.917434	0.918479	0.904445	0.90899	0.913649	0.920245	0.91507	0.906981	0.913418	0.904695	0.920762	0.914578	0.909828	0.927147	0.923114	0.910567	0.914499	0.914231	0.908269
30	0.923888	0.919857	0.896657	0.920712	0.924229	0.928983	0.924725	0.915365	0.932035	0.926077	0.910651	0.932888	0.917112	0.923151	0.920487	0.924705	0.911202	0.912202	0.935904	0.92439	0.939266	0.90918	0.903508	0.894755
40	0.920411	0.925541	0.931869	0.930994	0.932817	0.926866	0.912879	0.933798	0.922658	0.91537	0.932546	0.933183	0.922833	0.926129	0.920458	0.927065	0.932286	0.936187	0.927303	0.922015	0.91169	0.90815	0.925681	0.933071
50	0.920457	0.915972	0.926699	0.91882	0.913038	0.916733	0.923534	0.932775	0.930167	0.905962	0.936811	0.920177	0.916528	0.920559	0.915424	0.908551	0.927674	0.949655	0.922529	0.926272	0.919608	0.920546	0.937187	0.941002
Nuclear Roundness - hPSC neurons

## Sheet: S1M
Days in culture		Total Neurite Length (μm)
10	132.39	221.9	96.78	121.83	144.3	142.8	209.66	130.633	90.7	101	107.88	164.811	11.2	51.7	135.77	90.48	126.38	159.29	137.1	71.07	65.1	101.74	180.58	131.864
20	212.494	259.085	217.447	217.638	391.79	164.705	252.105	219.145	280.829	235.393	264.847	240.2	419.294	243.04	205.275	310.988	300.287	194.22	244.136	289.585	420.597	183.352	148.286	234.875
30	560.548	609.573	573.64	854.86	574.9	662.09	443.76	364.291	494.32	467.57	640.03	868.63	664.027	513.71	454.74	633.35	923.83	468.293	256.211	883.86	719.84	667.26	588.86	551.114
40	917.27	657.2	718.73	469.37	918.804	442.58	549.61	1003.9	609.76	914.52	766.23	588.7	796.593	497.38	336.42	952.48	1052.4	344.65	575.64	657.434	767.26	857.03	870.77	845.024
50	1031.53	1205.29	999.27	1099.96	964.75	602.6	1442.87	1118.14	1490.05	933.12	714.62	793.27	811.8	1353.32	1006.62	1028.46	912.9	987.23	1592.63	814.44	850.63	1031.2	1003.55	1122.31
	hPSC Neurons - Total Neurite Length

## Sheet: S1N
Days in culture	Unstimulated																								50 mM KCl
10	0	0.0102041	0.0052356	0.0167598	0	0	0	0	0	0	0.00598802	0	0	0	0.00510204	0	0	0.00392157	0	0.005	0.00396825	0.00662252	0	0	0	0.015748	0	0.0046729	0	0	0.010453	0.00378788	0	0.0111111	0	0	0.00367647	0.00323625	0.0151515	0	0.00949367	0.00903614	0.00606061	0	0.00362319	0	0	0.00931677
20	0.010101	0	0	0	0	0	0	0	0	0	0	0	0	0.00377358	0.00877193	0	0	0	0	0	0	0	0	0	0.0903226	0.130435	0.096129	0.0895238	0.0641026	0.130888	0.0813397	0.095514	0.0634921	0.158879	0.106667	0.0819672	0.068	0.0681818	0.0886567	0.114504	0.0852921	0.134868	0.0902007	0.113537	0.0684039	0.0822785	0.0914168	0.129032
30	0	0	0.0232558	0.016	0	0.00847458	0.0145985	0.0060241	0.0164835	0.00806452	0.00584795	0.0108696	0	0.00816327	0.0163934	0	0.00558659	0.00510204	0.010101	0.0107527	0.00561798	0.0315789	0	0	0.153062	0.173333	0.306122	0.178425	0.110417	0.172414	0.15036	0.25	0.174255	0.138333	0.247619	0.143548	0.152632	0.186957	0.141667	0.121898	0.147641	0.196774	0.176923	0.172727	0.117323	0.17328	0.0853659	0.167857
40	0	0.00793651	0	0.00990099	0	0	0	0.0122699	0	0.0227273	0	0	0	0	0	0	0.00877193	0.0128205	0.020202	0.00520833	0.0183486	0.015873	0	0.0188679	0.236111	0.251969	0.303797	0.207407	0.295337	0.247525	0.279661	0.322368	0.269504	0.28125	0.431034	0.181159	0.231884	0.18932	0.26875	0.198276	0.403509	0.193548	0.284314	0.155556	0.211382	0.220588	0.459459	0.112903
50	0	0	0	0	0	0	0	0	0	0.0243902	0	0	0.0138889	0	0	0	0	0	0	0	0	0	0	0	0.256522	0.375758	0.252239	0.35625	0.203108	0.393785	0.353741	0.330612	0.262791	0.382488	0.330631	0.379348	0.23198	0.285714	0.380702	0.292308	0.270492	0.311111	0.352778	0.243243	0.357143	0.396552	0.336496	0.404819
	Fraction of IEG+ Nuclei - hPSC Neurons

[truncated: 39 more sheets: s2b, s2c, s3a, s3b, S4a, S4b, S4c, S4d, S5a, S5c, S6B, S6F, S6H, s7c, s7d, S8c, S8d, s12d , S13A , S13B  …]
