# Supplementary material for: Combined small-molecule treatment accelerates maturation of human pluripotent stem cell-derived neurons
Source: Nat Biotechnol. 2024 Jan 2;42(10):1515–25. doi: 10.1038/s41587-023-02031-z (PMC11348887; doi:10.1038/s41587-023-02031-z)
Supplement: Supplementary file 8 — Statistical source data. [file 41587_2023_2031_MOESM8_ESM.xlsx]

## Sheet: 1e
Compound	PCA dimension 1	PCA dimension 2
_6-__-_Aminocaproic acid	3.6068	2.45338
-CNX 2006.00	1.60006	-4.33177
-CNX 774.00	0.542259	-1.49361
-GNF 5	1.30448	-0.142308
-GNF 7	1.34149	1.50854
(-)-Blebbistatin	-7.28851	6.63602
(-)-Epigallocatechin Gallate	-2.45784	0.891576
(-)-MK 801 Maleate	-0.353217	-0.535686
(-)-p-Bromotetramisole Oxalate	0.757906	0.223589
(-)-Parthenolide	-2.25753	-2.8983
(-)-Tetramisole	-0.141659	-0.909121
(+_-)-Octopamine HCl	3.34526	0.340775
(+)-Bicuculline	0.693761	-1.35557
(+)-Camphor	1.55486	0.353631
(+)-Matrine	0.993744	-0.0712542
(+)-Usniacin	1.53124	0.0617023
(+/-)-Sulfinpyrazone	-0.971765	2.87666
(R)-(+)-Atenolol HCl	1.27753	-1.07356
(R)-baclofen	-9.6044	2.195
(R)-Nepicastat HCl	0.676094	-0.141126
(S)-10-Hydroxycamptothecin	-4.30477	-3.56473
(S)-crizotinib	-1.97093	-2.4653
1-Hexadecanol	-1.01852	1.97269
10-Deacetylbaccatin-III	-0.900814	-1.82169
10058-F4	-0.130691	5.22395
17-AAG (Tanespimycin)	5.32765	3.78718
17-Hydroxyprogesterone	0.316334	-1.13482
2-Methoxyestradiol (2-MeOE2)	-0.70807	-4.40531
2-Thiouracil	-0.486228	1.52021
2,2_-Dihydroxy-4-methoxybenzophenone	1.90177	-0.0603314
2,2,2-Tribromoethanol	2.46514	2.26376
20-Hydroxyecdysone	0.361004	-1.40045
3-Deazaneplanocin A (DZNeP)	-2.99828	2.61521
3-Indolebutyric acid (IBA)	2.69285	0.0908563
3-Methyladenine	4.18854	0.569184
4_8C	4.6819	1.94058
4-Aminoantipyrine	0.676743	2.29167
4-Aminobenzoic acid	-0.711145	1.87442
4-Aminohippuric Acid	1.42915	1.09956
4-Methylumbelliferone (4-MU)	-1.50515	0.920932
4E1RCat	0.681922	-0.949017
4EGI-1	0.532736	-0.396088
4SC-202	0.681115	-0.770711
5-Aminolevulinic acid HCl	3.03925	0.254878
5-hydroxymethyl Tolterodine (PNU 200577_ 5-HMT_ 5-HM)	2.25856	1.46032
5-hydroxytryptophan (5-HTP)	1.37138	0.94637
5,5-Dimethyloxazolidine-2,4-dione	-4.32341	2.35849
6-Benzylaminopurine	-7.60245	2.48046
6-Mercaptopurine (6-MP) Monohydrate	0.714198	-0.428187
6-Thio-dG	-0.565814	-0.256974
6H05	-6.14392	5.77155
7,8-Dihydroxyflavone	2.00847	0.796457
8-Bromo-cAMP	-0.873961	-0.574755
9-Aminoacridine	-0.663075	0.403584
A-1210477	3.0528	0.893975
A-205804	-9.10873	1.98132
A-366	1.41347	1.03885
A-438079 HCl	0.00441807	-1.09783
A-769662	2.29888	1.13085
A-803467	0.911144	-0.534068
A-966492	-0.248648	-1.13135
A66	1.22759	-0.499722
A922500	-1.59175	0.75264
Abacavir sulfate	-3.87458	-0.415851
ABC294640	-4.08091	3.1871
Abscisic Acid (Dormin_	0.925053	1.28871
ABT-199 (GDC-0199)	-0.172063	1.5664
AC480 (BMS-599626)	0.250573	3.13378
Acadesine	-4.23823	0.57707
Acalabrutinib (ACP-196)	-7.07016	2.665
Acarbose	-0.364566	-0.546269
Acebutolol HCl	4.79467	-0.306311
Aceclidine HCl	2.9216	-0.902534
Aceglutamide	0.441161	0.424177
Acemetacin	-1.83204	0.830882
Acesulfame Potassium	1.48455	1.09746
Acetanilide	0.354764	0.270393
Acetazolamide	5.0906	1.31151
Acetohydroxamic acid	2.57062	-0.0547606
Acetylcholine Chloride	-0.439993	-0.315608
Acetylcysteine	2.29137	0.117912
Acetylleucine	0.170374	0.59563
Aciclovir	0.0686375	-2.07054
Acipimox	0.43212	-1.42995
Acitretin	0.386902	0.292204
Aclidinium Bromide	1.76973	-0.710073
Adapalene	0.839548	0.276221
Ademetionine disulfate tosylate	2.29521	0.981503
Adenine HCl	1.97396	0.417389
Adenosine	1.25472	0.834857
Adiphenine HCl	3.77741	-0.244065
AdipoRon	-0.383457	1.39227
ADL5859 HCl	-7.03408	9.62927
Adrenalone HCl	1.64123	0.84625
ADX-47273	-0.958975	0.850159
AEBSF HCl	-2.77294	0.210342
AEE788 (NVP-AEE788)	-0.55837	0.984871
Afatinib (BIBW2992)	-2.94004	-8.88217
AG-1024	2.73432	3.03473
AG-14361	2.03712	1.60229
AG-1478 (Tyrphostin AG-1478)	-0.0385788	0.0646218
AG-18	0.238543	-0.183126
AG-490 (Tyrphostin B42)	-2.45376	0.429267
AGI-5198	-1.39819	-1.36338
AGI-6780	-1.53363	0.820714
AGK2	-0.519984	-0.685555
Agomelatine	3.76065	-0.164778
AI-10-49	-2.73734	-9.06975
Albendazole	-0.296459	-0.997897
Albendazole Oxide	0.417737	0.978126
Alcaftadine	-8.94399	6.23979
Alendronate sodium trihydrate	0.326313	-1.08398
Alfacalcidol	-3.29499	0.779641
Alfuzosin HCl	-1.52328	-2.41793
Alibendol	-0.73034	0.177087
Aliskiren Hemifumarate	0.188082	2.56193
Alizapride HCl	-4.19104	-1.97069
Alizarin	2.06382	2.55972
Allopurinol	2.13758	-0.973722
Allopurinol Sodium	-2.70123	0.434543
Allylthiourea	1.94679	0.257266
Almorexant HCl	-3.49038	-3.67618
Almotriptan Malate	0.235994	-1.1611
Aloe-emodin	0.981711	0.155622
Alogliptin	3.3219	-0.916972
Aloin	1.56462	-0.836262
Aloperine	1.07251	-1.33181
Aloxistatin	1.07169	-0.635125
Alprostadil	-0.517459	-0.899471
Altrenogest	-0.970029	-1.10848
Altretamine	1.3133	0.143812
Alvelestat (AZD9668)	4.51797	1.46707
Alverine Citrate	-0.834606	-3.82851
AM1241	-6.54697	0.906797
AM251	-2.01346	2.83947
Amantadine HCl	-2.12354	-0.399455
Ambrisentan	-0.0663347	-0.838932
Ambroxol HCl	-4.82378	-0.409371
Amfebutamone HCl	-3.65765	-3.2042
Amfenac Sodium Monohydrate	4.39813	0.445417
AMG 337	2.80437	2.93973
AMG-458	-0.20159	2.25688
AMG-517	4.07719	2.00792
AMG-900	0.352551	2.44743
AMG319	0.800034	-1.17329
AMI-1	-2.4863	0.919917
Amidopyrine	1.03799	0.247291
Amifostine	-1.63614	-1.05982
Amikacin disulfate	4.55846	-0.093061
Amikacin hydrate	-1.86182	-2.7411
Amiloride HCl	-0.224266	-1.69771
Amiloride HCl dihydrate	4.4268	-0.44791
Aminoglutethimide	-0.308752	1.71812
Aminoguanidine hydrochloride	-0.0531094	0.534486
Aminophylline	3.47674	0.690449
Aminothiazole	0.545765	-1.60815
Amiodarone HCl	0.396751	-3.27114
Amisulpride	5.12737	1.294
Amitriptyline HCl	-3.87284	-1.29185
Amlodipine	-1.86623	-5.29908
Amlodipine Besylate	-4.82699	-5.94014
Ammonium Glycyrrhizinate	1.25932	-0.371799
Amoxapine	-3.23377	5.34605
Amoxicillin	2.0898	1.65912
Amoxicillin Sodium	-1.95842	3.01727
Amphotericin B	1.31417	-0.328719
Ampicillin sodium	-4.51013	0.281133
Ampicillin Trihydrate	-3.52991	-0.56409
Ampiroxicam	-0.770424	0.629371
Amprenavir	3.94588	0.81494
Amprolium HCl	1.44124	-0.160326
Amuvatinib (MP-470)	1.5196	-0.285748
ANA-12	0.255225	-0.412487
Anacardic Acid	3.07053	1.39475
Anacetrapib (MK-0859)	-1.22391	-3.9858
Anagrelide HCl	-0.904322	-2.21826
Anastrozole	1.60955	1.20663
Andarine	0.993062	3.26634
Andrographolide	-2.58996	-1.15608
Anidulafungin (LY303366)	-0.987223	1.14332
Aniracetam	1.63465	2.9349
Anisotropine Methylbromide	-0.129482	-2.63831
Antazoline HCl	0.906016	-0.645575
Antipyrine	0.769663	-0.369715
AP26113	-2.27461	-5.1752
Apatinib	1.53425	0.3121
Apigenin	-3.84324	2.62767
Apixaban	4.82272	1.53965
Apocynin	0.0656961	-0.176935
Apoptosis Activator 2	3.00051	-1.72651
Apramycin Sulfate	0.370872	-4.56377
Apremilast (CC-10004)	3.13041	2.22465
Aprepitant	0.277812	-1.7956
Aprotinin	0.997461	0.997723
AR-A014418	4.58393	2.10096
Arbidol HCl	-2.16768	0.695063
Arbutin	-0.336746	-1.34757
Arecoline	-1.1346	-1.72527
Argatroban	1.42894	-1.4662
Aripiprazole	-1.19534	1.27274
Armodafinil	2.24405	0.895612
ARN-509	-1.6377	0.334761
Artemether	0.0925961	-0.55686
Artemisinin	-1.11824	-0.506858
Artesunate	-2.54071	-1.93389
Articaine HCl	-0.236602	-0.0107694
AS-252424	-0.456876	2.62488
AS-604850	2.29342	-0.018929
AS1842856	-4.67438	-2.7569
Asaraldehyde	1.25445	-0.630946
Asenapine	-4.68702	-0.77861
Asiatic Acid	0.533445	-0.0828744
ASP3026	-0.0046499	-5.66497
Aspartame	-4.11535	-1.54408
Aspirin	1.24539	-0.490016
AST-1306	-3.33737	-0.948441
Astragaloside A	3.69656	2.77038
AT101	-0.726294	-0.067986
AT13148	-7.00202	-0.00919938
AT406 (SM-406)	-0.0242084	-1.42978
AT7867	0.124814	-2.32256
AT9283	-2.7587	2.4443
Ataluren (PTC124)	1.52093	0.862147
Atazanavir	0.609634	-0.759821
Atazanavir Sulfate	1.43683	0.843567
Atglistatin	1.21621	0.0515147
Atipamezole	-0.496926	1.08374
Atipamezole hydrochloride	-3.3149	-6.03476
Atomoxetine HCl	2.37178	-0.72253
Atosiban Acetate	3.59824	1.80716
Atovaquone	-1.14337	2.47589
ATP	-1.72853	0.197943
Atracurium Besylate	0.710564	1.64054
Atropine	0.936115	-1.32919
Aurora A Inhibitor I	0.396051	-2.49903
Avagacestat (BMS-708163)	-0.589353	-0.816959
Avanafil	1.85572	-1.87234
Avasimibe	0.337137	2.83208
AVL-292	1.08826	-4.10827
Avobenzone	3.64844	0.0432502
Axitinib	-3.67153	1.21804
AZ 3146	-0.444649	-1.92611
AZ 628	3.41048	0.416006
AZ20	-0.139383	-4.34907
AZ6102	-5.95421	-5.9978
Azacitidine	2.70185	0.65468
Azaguanine-8	-1.77926	-3.53595
Azaperone	1.36096	-0.0731222
Azatadine dimaleate	3.25904	1.06067
Azathioprine	3.90057	0.414692
AZD1080	-1.44795	-2.39102
AZD1208	0.349362	1.44719
AZD1480	-0.984647	1.74581
AZD1981	-0.771866	0.263857
AZD2461	-2.37677	-0.7753
AZD2858	-4.19732	-2.67935
AZD2932	0.206472	-0.361585
AZD3264	0.123023	-0.614042
AZD3514	-0.765251	-0.559788
AZD3759	2.60144	1.23488
AZD3839	-2.17289	-2.29224
AZD4547	0.132347	-4.96038
AZD5363	-5.24314	-8.58173
AZD6482	-0.437364	-1.03902
AZD6738	-3.3433	-2.66599
AZD7545	4.59027	2.34713
AZD7762	4.63385	-1.81861
AZD8055	-2.11489	-7.41583
AZD8186	-0.717194	-3.15015
AZD8330	1.6383	-3.23412
AZD8931 (Sapitinib)	-4.23844	1.0895
Azelaic acid	-0.385874	-1.70173
Azelastine HCl	-1.01268	-0.658164
Azilsartan Medoxomil	3.72469	2.43894
Azithromycin	0.642956	-0.535396
Azithromycin	-0.725483	-3.08108
Azithromycin Dihydrate	-2.07313	-1.8565
Azlocillin sodium salt	4.40713	-0.217941
Azomycin	0.477914	0.161137
Aztreonam	0.455009	-2.26055
Bacitracin	-0.586373	-1.06694
BAF312 (Siponimod)	2.77585	0.329352
Bafetinib (INNO-406)	0.075708	-0.583485
Baicalein	-1.07142	-0.85001
Baicalin	-0.903599	-0.671242
Balofloxacin	-0.194046	0.524806
Bambuterol HCl	0.32223	-0.145452
BAPTA-AM	3.64824	0.278881
Barasertib (AZD1152-HQPA)	1.27032	0.353699
Baricitinib (LY3009104_ INCB028050)	-0.414808	-0.16745
Batimastat (BB-94)	-3.87785	-2.18092
BAY 41-2272	1.43021	0.3442
Bay K 8644	-0.540111	8.65109
BEC HCl	2.25929	1.48278
Beclomethasone dipropionate	-3.30975	1.35985
Bemegride	0.197549	0.43134
Benazepril HCl	2.9441	0.180546
Bendamustine HCl	-0.143219	-0.411303
Benserazide HCl	1.03716	-0.391445
Benzbromarone	1.26275	0.112879
Benzocaine	0.31562	-0.60146
Benzocaine hydrochloride	0.808606	-0.985815
Benzoic Acid	-0.999593	1.36284
Benzthiazide	1.1751	-0.808324
Benztropine mesylate	-3.45624	0.0160483
Benzydamine HCl	-0.650493	-0.0775337
Benzyl alcohol	-1.15295	1.59083
Benzyl benzoate	1.07468	2.0527
Bephenium Hydroxynaphthoate	-0.242303	0.138532
Bepotastine Besilate	0.961115	-0.476899
Bergapten	-2.76977	0.779578
Bergenin	0.392474	0.52405
Betahistine 2HCl	3.65386	-0.884282
Betamethasone	-2.32754	1.92439
Betamethasone Dipropionate	-0.427564	0.167332
Betamethasone Valerate	2.7236	0.11271
Betamipron	-1.42598	3.24678
Betaxolol	-2.00322	2.13965
Betaxolol HCl	3.59468	0.76052
Bethanechol chloride	2.56516	3.64587
Betulinic acid	-3.34362	-1.0298
Bexarotene	-4.70383	1.68293
Bezafibrate	-2.94084	2.42577
BG45	2.0226	-0.175412
BI-7273	-0.598498	-0.170534
BI-D1870	1.99656	0.598484
Biapenem	-1.71633	-0.490649
BIBR 1532	2.49069	0.113374
Bicalutamide	1.73413	1.70257
Bifonazole	-2.31529	-1.51259
Bikinin	0.336051	0.0175876
Bilobalide	1.00875	0.236452
Bimatoprost	1.60717	0.561066
Bindarit	-0.964103	-1.07903
BIO	-1.42487	0.166135
BIO-acetoxime	-4.22541	-4.20689
Biochanin A	-1.07852	0.313527
Biotin (Vitamin B7)	0.880306	0.276776
BIRB 796 (Doramapimod)	-2.67631	-1.16158
Birinapant	2.35211	0.757178
Bisacodyl	-0.345284	-1.49579
Bismuth Subcitrate Potassium	-3.92998	6.43933
Bisoprolol fumarate	-4.547	4.55774
Bithionol	0.715478	-0.553409
Bitopertin	-7.53131	1.73959
Bivalirudin Trifluoroacetate	0.0397167	3.72458
BIX 02188	-0.337327	-0.899387
BIX 02189	-1.67008	1.36759
BKM120 (NVP-BKM120_ Buparlisib)	-3.23135	-10.4154
Bleomycin Sulfate	1.69266	-0.10176
BLU9931	3.5274	0.644799
BLZ945	2.13648	-0.0104294
BML-190	2.17536	1.35424
BMN 673	0.223586	-1.08655
BMS-265246	-5.39879	3.46594
BMS-345541	-0.357843	0.22088
BMS-378806	-0.672373	1.97923
BMS-536924	-1.117	-1.55151
BMS-582949	1.43913	0.139938
BMS-707035	1.88927	0.423824
BMS-777607	-0.421236	0.312776
BMS-794833	-5.27558	4.4717
BMY 7378	1.91422	-0.0512253
Bosentan	0.576964	-0.72461
Bosentan Hydrate	2.95855	4.57739
Bosutinib (SKI-606)	1.1563	2.51777
BPTES	1.68126	0.641235
BQ-123	1.70986	0.910317
BQU57	-0.478511	0.983128
BRD4770	-3.43999	6.85482
BRD73954	1.31731	-0.262145
BRD7552	0.863354	0.557253
Brexpiprazole	-0.438913	-0.937651
Brimonidine Tartrate	1.20382	0.928217
Brinzolamide	-1.0614	0.699739
Brivanib (BMS-540215)	1.45853	-0.0786941
Brivanib Alaninate (BMS-582664)	4.05075	2.51878
BRL-15572	1.17057	-1.42216
BRL-54443	0.892391	-0.704836
Bromfenac Sodium	2.46827	0.569401
Bromhexine HCl	-3.91419	-1.45141
Bromodeoxyuridine (BrdU)	0.402812	-0.873769
Bromosporine	-4.0013	-6.89882
Brompheniramine hydrogen maleate	-3.73585	4.00673
Bronopol	-3.5925	-1.14581
Broxyquinoline	1.77853	1.89324
BS-181 HCl	1.08239	-5.61581
BTB06584	-3.15332	5.16057
BTZ043 Racemate	0.0279775	-0.118519
Bucetin	0.332719	1.29769
Budesonide	0.503527	0.711501
Bufexamac	3.73062	-0.322749
Buflomedil HCl	-3.83904	0.38619
Bumetanide	2.28945	0.496167
Bupivacaine HCl	1.54293	1.41991
Buspirone HCl	-2.04519	2.32205
Busulfan	3.95139	0.123956
Butamben	0.952315	-0.372706
Butenafine HCl	0.638919	-1.69136
Butylparaben	-3.62904	-1.55397
BX-795	-0.671446	0.278571
BX-912	0.525493	0.629653
BYL719	0.0363584	-3.28215
C-DIM12	-15.6415	-2.08037
C646	-0.599013	1.04299
Cabazitaxel	0.304862	-2.94327
Cabotegravir (GSK744_ GSK1265744)	1.40699	0.0542702
Cabozantinib (XL184_ BMS-907351)	1.86763	2.2356
Cabozantinib malate (XL184)	1.95842	0.998935
Caffeic Acid	0.806364	-1.04903
CAL-101 (Idelalisib_ GS-1101)	0.988241	0.031643
Calcifediol	2.95805	1.38638
Calcitriol	-1.28395	0.152806
Calcium D-Panthotenate	0.333351	-1.79134
Calcium Gluceptate	2.16663	-1.34269
Calpeptin	-1.39086	2.79991
Camostat Mesilate	1.07652	1.58848
Camptothecin	-1.6933	-1.78181
Camylofin Chlorhydrate	-3.60212	3.74574
Canagliflozin	-1.36535	3.89969
Candesartan	0.929749	0.567644
Candesartan Cilexetil	-2.68381	0.351179
Capecitabine	-0.0114114	1.94863
Capreomycin Sulfate	4.46199	1.05823
Captopril	1.55458	-0.191432
Carbachol	1.90957	2.79138
Carbadox	-0.111554	2.93137
Carbamazepine	0.982823	0.976415
Carbazochrome sodium sulfonate (AC-17)	-2.02875	-1.5729
Carbenoxolone Sodium	0.776473	1.12991
Carbidopa	1.84025	-0.417496
Carbimazole	0.0888349	-0.976315
CarbinoxaMine Maleate	-0.426925	-0.0483412
Carboplatin	-1.14347	-1.29092
Carmofur	-0.051362	-1.49612
Carprofen	1.66714	0.23352
Carsalam	-1.1259	-1.83384
Carteolol HCl	2.10979	-0.257043
Carzenide	1.94781	-0.922369
Caspofungin Acetate	0.182346	1.55666
Catharanthine	-0.150819	-2.50227
CAY10505	-1.71833	-1.09721
CB-839	1.3558	-1.12086
CB1954	-0.239291	-0.224455
CCF642	-1.66424	3.77586
CCG 50014	-2.18081	1.638
CCG-1423	2.70814	-0.152778
CCT128930	-3.86123	-2.07211
CCT129202	0.20898	-1.32201
Cediranib (AZD2171)	-1.31752	-2.55382
Cefazolin Sodium	2.44645	2.07371
Cefdinir	-3.89956	1.02441
Cefditoren Pivoxil	-1.46608	2.4469
Cefixime	-0.278859	0.388709
Cefmenoxime hydrochloride	-2.13934	0.572081
Cefoperazone	-0.147146	0.0148813
Cefotaxime sodium	1.77587	0.810916
Cefradine	3.01588	1.21748
Ceftazidime Pentahydrate	1.93537	0.450918
Ceftiofur HCl	-2.97143	1.72999
Ceftriaxone Sodium Trihydrate	0.765353	-0.262312
Cefuroxime sodium	2.45493	1.78899
Celastrol	-4.9413	-4.8265
Celecoxib	-1.26839	-1.33104
CEP-32496	2.41657	2.0287
CEP-33779	1.09883	-0.00877804
Cephalexin	0.106859	-3.47739
Cephalomannine	-3.54457	-6.12681
Cephalothin	1.56166	0.666478
Cerdulatinib	8.88884	8.9434
Cetirizine DiHCl	1.33299	0.0690585
CFTRinh-172	2.00618	0.577039
CGI1746	3.17389	5.60689
CGK 733	-3.01279	3.78886
CGP 57380	-0.760612	3.01266
CGS 21680 HCl	0.739647	-0.317968
CH-223191	-0.070045	-0.734722
CH5132799	-0.672892	-1.36336
CH5183284 (Debio-1347)	2.20777	3.6115
Chenodeoxycholic Acid	0.422977	0.0205622
CHIR-98014	-5.54969	1.41598
CHIR-99021 (CT99021)	-8.3826	-2.75715
Chloramphenicol	-0.0208745	-1.09323
Chlormadinone acetate	1.85302	1.65693
Chlormezanone	1.44613	0.892938
Chloroambucil	2.79339	-0.082917
Chlorocresol	-3.49038	2.2866
Chlorogenic Acid	-0.000541	-0.630598
Chloroprocaine HCl	-3.70949	1.67673
Chloroquine Phosphate	-0.374092	-0.362426
Chlorothiazide	-2.23362	-0.676899
Chlorotrianisene	-3.28835	2.64718
Chloroxine	0.196644	1.46575
Chloroxylenol	1.8652	0.0648386
Chlorpheniramine Maleate	0.488628	-0.0283425
Chlorpromazine HCl	-3.03341	-3.68196
Chlorpropamide	0.674365	-1.09153
Chlorprothixene	-0.669002	-1.1585
Chlorquinaldol	0.967152	1.91589
Chlortetracycline HCl	2.15808	1.09316
Chlorzoxazone	-0.595825	0.652214
Choline Chloride	0.623444	0.688446
Chromocarb	-0.0830659	-1.02744
Chrysin	1.05858	-1.39009
Chrysophanic Acid	0.247029	-0.22958
Ciclesonide	0.311764	0.51134
CID755673	1.9443	-0.802223
Cilazapril Monohydrate	-0.00806219	0.485
Cilengitide	-0.784081	2.78936
Cilnidipine	-0.314815	-2.16742
Cilomilast	0.786038	-2.03519
Cilostazol	-1.43545	1.27248
Cimetidine	1.00875	-0.743626
Cinacalcet HCl	-2.01087	-2.27658
Cinchonidine	3.53535	0.579315
Cinchophen	1.89531	1.31852
Cinepazide maleate	-0.472499	1.76806
Ciprofibrate	1.80388	0.751078
Ciproxifan	-4.7113	3.81335
Cisatracurium Besylate	-0.290565	0.908709
Citiolone	-0.903356	-1.52514
Citric acid trilithium salt tetrahydrate	0.711078	-0.335074
CK-636	2.1761	-0.328849
CL-387785 (EKI-785)	-0.584793	0.18091
Clarithromycin	4.26054	3.06071
Clemastine Fumarate	-3.05529	-4.01024
Clevidipine Butyrate	-0.121169	1.21608
Clevudine	0.775651	0.212924
Climbazole	3.11054	-0.423259
Clindamycin HCl	2.15634	0.623503
Clindamycin palmitate HCl	-7.03117	-4.96053
Clindamycin Phosphate	3.05997	1.71604
Clinofibrate	2.15799	-0.0519707
Clioquinol	2.70352	-0.282537
Clobetasol propionate	-4.72175	-0.896964
Clodronate Disodium	2.46129	1.47619
Clofazimine	-0.0427645	-1.56374
Clofibric Acid	1.14272	-0.324745
Clofoctol	3.0588	-1.13956
Clomipramine HCl	-6.1132	-3.24279
Clonidine HCl	3.34785	2.94889
Clopidogrel	-0.260353	-3.30161
Clopidol	2.51351	1.17442
Clorprenaline HCl	1.68177	1.88774
Clorsulon	-4.15622	1.58804
Closantel	-4.31689	0.677558
Closantel Sodium	4.54257	0.989301
Clotrimazole	0.527526	-0.851757
Cloxacillin Sodium	0.847868	-0.914676
Clozapine	1.7848	1.05994
CO-1686 (AVL-301)	-3.05001	1.34703
Cobicistat (GS-9350)	-3.79361	-4.11383
Cobimetinib (GDC-0973_ RG7420)	-2.87531	-2.60139
Coelenterazine	-1.91236	3.10943
Colistin Sulfate	-3.01927	-0.722856
Conivaptan HCl	-2.01212	2.52868
CORM-3	-0.912094	1.56224
Cortisone acetate	0.785077	-1.32886
Costunolide	-1.12906	-1.94141
Coumarin	-0.496336	-0.324759
CP-673451	-3.2598	-0.866984
CP-724714	-4.79582	4.51597
CP-91149	3.47367	4.18686
CPI-169	2.30084	0.469974
CPI-360	-1.17859	-0.0207666
CPI-613	0.792014	0.702284
Creatinine	0.973747	-0.455679
Crenolanib (CP-868596)	0.525242	-0.634377
Crizotinib (PF-02341066)	0.218731	-1.27931
CRT0044876	-0.0482584	0.155374
Cryptotanshinone	-4.18434	1.1662
CTEP (RO4956371)	0.292849	0.651684
Curcumin	0.639869	1.17945
Curcumol	0.52062	-0.935938
CW069	0.0457374	0.918912
CX-4945 (Silmitasertib)	0.59985	-1.65875
CYC116	2.86578	4.30184
Cyclamic acid	-4.11497	0.170414
Cyclandelate	0.609449	-0.010421
Cyclizine 2HCl	-1.63303	-1.0962
Cyclo (-RGDfK)	-3.01624	3.91406
Cyclo(RGDyK)	-1.19373	2.17934
Cyclobenzaprine HCl	-0.709607	-1.71454
Cyclocytidine HCl	4.65085	-0.66945
Cyclophosphamide Monohydrate	-5.06352	2.18453
Cyclosporin A	-3.60113	-2.37091
Cyclosporine	-2.27969	-2.86519
Cyproheptadine HCl	-0.642619	-5.06883
Cyproheptadine hydrochloride	-2.57629	-2.58877
Cyproterone Acetate	-4.40901	-2.33565
Cyromazine	1.54936	0.748722
Cysteamine HCl	-1.48657	-1.12583
CYT387	1.6964	0.588507
Cytidine	0.408871	0.642164
Cytisine	-7.83464	0.669308
CZC24832	-0.382918	-1.09325
D 4476	-19.7021	7.75848
D panthenol	0.193297	0.426326
D-Cycloserine	-2.18663	-2.22045
D-glutamine	-0.121957	1.45292
D-Luciferin	-2.57884	7.23887
D-Mannitol	0.281227	-0.20202
Dabigatran Etexilate	-2.02808	-0.577096
Dabrafenib (GSK2118436)	-8.16256	0.906276
Dacarbazine	-1.39611	0.616362
Daclatasvir (BMS-790052)	0.919785	0.369961
Dacomitinib (PF299804_ PF299)	0.380995	-0.208829
Daidzein	-0.817775	2.90354
Dalcetrapib (JTT-705_ RO4607381)	-1.11691	1.65366
Danofloxacin Mesylate	2.02997	-1.56108
Danoprevir (ITMN-191)	1.4223	-0.114514
Danthron	0.544935	0.778162
Dantrolene sodium hemiheptahydrate	0.240663	-0.810219
Danusertib (PHA-739358)	-0.613383	-0.453678
Dapagliflozin	5.85085	1.95006
Daphnetin	0.811908	-7.00273
Dapivirine (TMC120)	-6.09781	3.45374
Dapoxetine HCl	-1.51822	-1.48308
Daprodustat (GSK1278863)	2.95401	1.3608
Dapson	2.26809	0.546807
DAPT (GSI-IX)	0.0414842	-0.182734
Daptomycin	1.07525	-0.518748
Darifenacin HBr	-4.89855	-2.90357
Darunavir Ethanolate	-4.54637	2.31405
Dasatinib	-0.930655	2.94965
DCC-2036 (Rebastinib)	-0.0592694	-5.43911
DDR1-IN-1	-1.83833	-1.92938
Decamethonium Bromide	1.45303	-0.312724
Decernotinib (VX-509)	3.73525	0.84103
Decitabine	0.638445	-0.19376
DEET	4.80364	-1.34859
Defactinib (VS-6063_ PF-04554878)	2.25047	-1.76164
Deferasirox	5.59414	1.07246
Deflazacort	4.36192	0.246337
Degrasyn (WP1130)	-2.90853	-0.845101
Dehydroacetic acid	-0.000497	-0.823101
Dehydrocholic acid	-0.27471	-0.0297947
Dehydroepiandrosterone (DHEA)	1.8273	-0.30682
DEL-22379	0.362226	-2.87216
Demeclocycline HCl	-0.289097	0.811883
Deoxyarbutin	0.234174	0.18265
Deoxycholic acid	0.0181387	-1.82832
Deoxycorticosterone acetate	0.973985	0.61191
Desloratadine	0.939302	-0.620369
Desogestrel	2.05393	0.91255
Desonide	-8.97983	4.52647
Desvenlafaxine	4.39779	0.250703
Desvenlafaxine Succinate	-1.88295	-0.118923
Detomidine HCl	2.14173	-1.43677
Dexamethasone (DHAP)	0.71358	1.88928
Dexamethasone Acetate	-2.04369	-4.05144
Dexamethasone Sodium Phosphate	2.35168	0.01783
Dexlansoprazole	2.56763	-1.05418
Dexmedetomidine	2.81171	1.17295
Dexmedetomidine HCl	0.813212	-0.0528341
Dexrazoxane HCl (ICRF-187_ ADR-529)	-0.237945	-0.399735
Dextromethorphan hydrobromide hydrate	2.12791	0.304289
Dextrose	3.76678	1.51358
Diacerein	0.228259	-1.03391
Diazoxide	0.927131	1.16269
Dibenzothiophene	-0.433834	-1.10848
Dibucaine HCl	0.167454	-0.148202
Dibutyryl-cAMP (Bucladesine)	1.6895	0.6121
Dichlorphenamide	2.6338	1.82454
Diclazuril	1.09241	-0.612842
Diclofenac Diethylamine	1.94448	0.418174
Diclofenac Potassium	-2.45655	0.584625
Diclofenac Sodium	2.32278	-0.107727
Dicloxacillin Sodium	-2.16601	-0.0699436
Dicoumarol	-0.126616	0.192153
Dicyclomine HCl	-1.90194	2.25308
Didanosine	-2.50848	0.745381
Dienogest	1.08021	3.06469
Diethylcarbamazine citrate	0.667944	-1.25577
Diethylstilbestrol	0.318522	-0.610439
Difloxacin HCl	1.05852	0.785739
Diflunisal	-0.124965	-2.65638
Difluprednate	0.105381	0.705127
Dihydroartemisinin (DHA)	-3.4774	1.99103
Dihydrostreptomycin sulfate	4.66323	2.91955
Diiodohydroxyquinoline	4.42322	1.8035
Diltiazem HCl	2.14981	-0.878095
Dimesna	0.815998	0.748667
Dimethyl Fumarate	4.64743	2.37092
Diminazene Aceturate	-7.24153	6.82861
Dinitolmide	-1.34136	1.87563
Diosmetin	-6.20703	4.28632
Diosmin	-1.24605	-1.01513
Diperodon HCl	-3.6222	0.0806825
Diphemanil Methylsulfate	-0.0660897	-1.77368
Diphenhydramine HCl	-1.60512	0.780557
Diphenidol HCl	-0.821729	-0.339411
Diphenylpyraline HCl	2.25686	-0.163888
Dipyridamole	-2.27621	-1.11421
Dirithromycin	-4.32791	1.69112
Disodium (R)-2-Hydroxyglutarate	1.12143	1.23357
Disodium Cromoglycate	1.97864	0.999749
Disopyramide Phosphate	-3.34992	0.0238312
Disulfiram	-1.05914	0.0474516
Divalproex Sodium	2.70919	-0.601981
DL-Panthenol	-1.53412	-1.0969
DMH1	2.03683	1.27736
DMOG	-8.87e-05	3.66099
DMXAA (Vadimezan)	0.00900867	0.216814
Docetaxel	-0.0432606	-1.7907
Docetaxel Trihydrate	0.173359	-2.58459
Docusate Sodium	0.520995	1.08245
Dofetilide	-4.79582	6.87524
Dolutegravir (GSK1349572)	1.47368	0.254846
Domperidone	1.34084	0.988153
Donepezil HCl	0.313018	-3.3581
Dopamine HCl	2.36186	-0.421721
Doripenem Hydrate	2.16951	0.321998
Dorsomorphin (Compound C)	-0.227635	-0.685849
Dorsomorphin 2HCl	-3.79034	-1.7494
Dorzolamide HCl	0.852197	1.51921
Dovitinib (TKI-258_ CHIR-258)	-5.61003	-8.69799
Doxapram HCl	1.69753	0.280527
Doxazosin Mesylate	-1.87748	0.885814
Doxercalciferol	0.434679	0.374418
Doxifluridine	-7.30659	4.56278
Doxofylline	-0.162224	-0.772417
Doxorubicin (Adriamycin)	-5.69859	-3.98547
Doxycycline HCl	-0.41705	-0.383264
Doxycycline Hyclate	-6.37676	3.6267
Doxylamine Succinate	1.2527	1.23555
Droperidol	2.01216	0.165933
Dropropizine	1.23618	-1.47658
Drospirenone	-3.03669	0.261121
Droxinostat	0.377231	-1.55288
DTP3	1.63502	0.126038
Duloxetine HCl	-1.53882	-3.61385
Dutasteride	1.61085	0.349977
Dyclonine HCl	2.70608	0.371557
Dydrogesterone	-0.843819	0.892954
Dynasore	-0.430911	-1.22742
Dyngo-4a	-0.435301	-0.0485626
Dyphylline	0.626908	-0.237403
E3330	3.51724	2.64995
Edaravone	0.0823072	-1.26497
Edoxaban	2.11118	-0.777206
Efaproxiral Sodium	0.496634	-0.724468
Efavirenz	-1.33324	-0.715327
Eflornithine hydrochloride hydrate	0.591093	1.91672
EHT 1864	-2.49614	-0.945352
EI1	3.65836	0.823224
Elesclomol (STA-4783)	3.30676	0.0700443
Eletriptan HBr	3.30263	-1.42436
Eliglustat Tartrate	3.06549	1.15009
Ellagic acid	-0.452315	2.74155
Eltrombopag	-0.820825	0.449874
Eltrombopag Olamine	-2.24852	-0.598638
Elvitegravir (GS-9137_ JTK-303)	-1.94462	0.848368
Embelin	0.889489	-1.09246
Emodin	-1.78942	-1.08526
Empagliflozin (BI 10773)	0.685697	0.196898
Emricasan	0.446351	4.44845
Emtricitabine	2.51608	0.111459
Enalapril Maleate	3.22279	-0.679004
Enalaprilat Dihydrate	0.274998	0.385957
Enasidenib (AG-221)	1.30708	1.21614
ENMD-2076	-0.779942	-1.61129
ENMD-2076 L-(+)-Tartaric acid	-0.358938	1.12485
Enoxacin	-5.59392	1.79975
Enoxolone	0.893678	-1.99002
Enrofloxacin	0.359276	-1.72539
Entacapone	-0.513963	-0.199054
Entecavir Hydrate	3.80921	4.32251
Enzalutamide (MDV3100)	0.655081	4.32427
Enzastaurin (LY317615)	0.220396	-0.858023
Epacadostat (INCB024360)	-1.55655	0.253595
Epalrestat	-1.9362	-1.83931
EPI-001	0.798576	0.336828
Epiandrosterone	-0.704663	-0.589641
Epinastine HCl	0.117904	0.829887
Epinephrine Bitartrate	-3.03004	3.42281
Epinephrine HCl	-1.56779	0.305146
Eplerenone	0.344103	-0.447687
Epothilone A	0.734963	-2.35009
Epothilone B (EPO906_ Patupilone)	-1.37547	0.229438
Eprazinone 2HCl	4.0248	0.333098
Eprodisate disodium	1.54365	3.52538
Eprosartan Mesylate	-0.461986	-5.89765
Eptifibatide Acetate	-0.637458	0.619327
EPZ-6438	-0.622961	0.761146
EPZ004777	1.94981	0.823404
EPZ011989	2.49454	1.76086
EPZ015666	1.22201	1.15051
EPZ5676	4.68807	3.49303
Equol	0.0816906	0.071804
Erastin	1.90115	-1.55417
Erdosteine	3.37193	-0.638369
Erlotinib	0.123489	0.255432
Erlotinib HCl (OSI-744)	1.1752	1.76819
Erythritol	-0.153357	0.277175
Erythromycin	-0.990133	0.50396
Erythromycin	-5.73757	5.16609
Erythromycin Cyclocarbonate	-0.464191	3.55678
Erythromycin Ethylsuccinate	-2.39495	-0.694844
Escitalopram Oxalate	-1.03349	1.43224
Esculin	0.496213	-0.813624
ESI-09	-1.13206	2.48781
Eslicarbazepine Acetate	1.80088	-0.221766
Esomeprazole Magnesium	3.74692	-0.344974
Esomeprazole Sodium	-1.91351	0.912278
Estradiol	0.223938	-0.553704
Estradiol Benzoate	-0.264779	0.906353
Estradiol Cypionate	-1.72962	-0.829906
Estradiol valerate	-1.52418	2.78526
Estriol	0.317124	1.77047
Estrone	4.35881	2.36942
ETC-1002	3.77364	1.65584
Ethambutol HCl	-3.84338	1.58935
Ethamsylate	-2.04027	-1.38798
Ethinyl Estradiol	2.23623	0.310456
Ethionamide	4.26169	1.31079
Ethosuximide	1.98519	0.94471
Ethoxzolamide	0.456599	-0.771434
Ethylparaben	-5.63349	1.22695
Ethynodiol diacetate	1.41431	-0.659722
Etidronate	-1.64259	-4.82452
Etizolam	-2.28951	-2.01692
Etodolac	0.280409	0.174208
Etofibrate	1.27641	-1.08905
Etomidate	-2.45376	0.829823
Etonogestrel	-1.42207	-1.44753
Etoposide	1.97479	-0.150716
Etoricoxib	-0.564264	-0.948454
ETP-46464	4.34698	2.59519
Etravirine (TMC125)	0.456663	-2.28227
EUK 134	1.68677	-0.806219
Evacetrapib (LY2484595)	0.732066	0.423481
Everolimus (RAD001)	-5.36332	-5.8388
EW-7197	-12.9913	10.6891
EX 527 (Selisistat)	-3.43681	2.10305
Exemestane	1.87125	2.87088
Ezetimibe	3.18077	-0.269174
Famciclovir	3.47491	1.88771
Famotidine	0.958912	-0.846643
Fasudil (HA-1077) HCl	-4.20551	-0.898789
Fatostatin HBr	-1.74854	-0.327388
Favipiravir (T-705)	3.71141	1.52595
FCCP	0.142011	-0.0214035
Febuxostat	0.666062	0.044922
Felbamate	0.648878	0.0278973
Fenbendazole	-0.990745	-1.21913
Fenofibrate	0.537127	-0.706211
Fenofibric acid	-2.81113	-1.40178
Fenoldopam mesylate	-2.1585	0.980294
Fenoprofen Calcium	-0.886012	2.09465
Fenoprofen calcium hydrate	1.44306	0.636367
Fenspiride HCl	3.74597	0.796179
Fenticonazole Nitrate	-0.836024	-4.66308
Ferrostatin-1 (Fer-1)	1.28683	1.30744
Ferulic Acid	1.95389	-1.33852
Fesoterodine Fumarate	-0.727188	-2.80115
Fexofenadine HCl	-1.42206	0.00582608
FG-2216	2.03368	0.685634
FG-4592	0.26874	5.25032
FH1(BRD-K4477)	-1.20753	0.551367
FH535	1.29888	0.804214
Fidaxomicin	-2.21556	-1.20706
Filgotinib (GLPG0634)	-1.0033	2.08868
Finasteride	-0.644853	-0.841577
Fisetin	1.23456	-0.00604346
Flavoxate HCl	-2.01005	-2.52608
FLI-06	-0.0944848	-0.434899
FLLL32	2.59504	0.192114
Flopropione	0.358561	0.171266
Florfenicol	0.0116608	-1.84948
Floxuridine	-2.60042	-3.08736
Flubendazole	-3.85714	0.263299
Fluconazole	0.139012	-0.360106
Flucytosine	1.30029	2.01869
Flufenamic acid	0.0232064	-0.626595
Flumazenil	1.38092	0.859602
Flumequine	0.226104	0.147055
Flumethasone	-0.728798	0.300842
Flunarizine 2HCl	-4.83201	-3.30112
Flunixin Meglumin	-1.01211	-1.44166
Fluocinolone Acetonide	2.32132	1.76812
Fluocinonide	1.69474	-0.991629
Fluorometholone Acetate	0.279959	-1.86829
Fluorouracil (5-Fluoracil_ 5-FU)	0.318814	1.96764
Fluoxetine HCl	-3.13216	-2.9869
Flupirtine maleate	0.723386	-1.12967
Flurbiprofen	2.14906	-0.686388
Flutamide	0.220847	0.277854
Fluticasone propionate	6.35799	1.87953
Fluvastatin Sodium	-2.48548	-4.93514
Fluvoxamine maleate	0.413324	-1.99531
Folic acid	0.961288	-0.206743
Fomepizole	-6.40074	4.77799
Formestane	1.13383	1.27255
Formononetin	-0.159364	-0.806328
Forskolin	5.34369	2.52351
Fosaprepitant dimeglumine salt	-3.28581	-2.118
Foscarnet Sodium	3.06501	-1.24325
Fosfomycin Tromethamine	1.02101	0.991411
Fosinopril Sodium	-1.08615	-1.22544
Fostamatinib (R788)	-1.4942	-1.57751
FPH1 (BRD-6125)	-0.778999	-0.966525
FPH2 (BRD-9424)	0.810802	-1.13392
FPS-ZM1	0.728099	0.613599
FR 180204	4.42123	1.69136
FRAX597	-1.89071	-3.70614
FT-207 (NSC 148958)	1.93757	1.49836
FTI 277 HCl	1.78349	0.488574
Fudosteine	2.39876	0.535861
Fulvestrant	-5.04628	9.34416
Furaltadone HCl	0.710837	0.0529106
Furazolidone	-3.15422	-1.90182
Furosemide	-1.17915	-1.11012
Fusidate Sodium	0.942438	0.296041
G007-LK	-0.956094	0.393641
Gabapentin	-2.21984	3.32592
Gabapentin HCl	0.328391	-0.205702
Gabexate Mesylate	-3.56125	-2.86817
Gadodiamide Hydrate	0.307963	-0.303002
Galanthamine HBr	2.08323	1.28902
Galeterone	-2.06198	2.36184
Gallamine Triethiodide	2.32823	-0.620373
Gallic acid	-0.792247	1.10698
Ganciclovir	-1.69194	-0.237928
Gastrodin	-1.42993	-1.54995
Gatifloxacin	2.81437	1.08169
GDC-0032	-0.0729402	-6.51632
GDC-0152	0.796141	0.351588
GDC-0349	-4.46983	-7.14972
GDC-0623	-1.28347	-0.489528
GDC-0879	-3.78252	-0.881166
GDC-0941	0.688243	-0.634389
Gefitinib (ZD1839)	0.449622	-0.185569
Gemfibrozil	-2.07775	0.899701
Geneticin (G418 Sulfate)	-3.13827	-3.80464
Genipin	3.44788	1.42287
Geniposide	-0.486827	-2.5621
Geniposidic acid	-0.659724	0.61744
Genistein	0.254056	-0.118892
Gentamicin Sulfate	-0.123689	-1.01035
Gestodene	-0.0119542	-1.00303
GF109203X	-3.88601	-4.55719
GHRP-2	-0.499776	-1.99399
Gimeracil	-5.73483	0.725518
Ginkgolide A	-0.00425131	-1.96153
Ginkgolide B	1.65866	-0.435537
GKT137831	1.49926	-0.976617
Glafenine HCl	2.41946	-0.0396302
Gliclazide	1.25754	1.19991
Glimepiride	0.535644	0.289675
Glipizide	2.9388	-0.440175
Gliquidone	2.52528	1.78795
Gluconolactone	3.53022	1.52333
Glutathione	1.81309	3.79001
Glyburide	-0.0604293	0.968413
Glycopyrrolate	1.38802	1.324
Glycyrrhizin (Glycyrrhizic Acid)	1.66473	-0.801036
GlyH-101	-1.06737	2.05712
GNE-0877	0.545391	-0.483544
GNE-317	-1.10651	-3.3156
GNE-7915	3.59849	2.94109
GNE-9605	-0.00794494	0.381506
Go 6983	-0.480045	-3.92524
Go6976	0.794981	0.390433
Gossypol	-1.23919	-1.65622
Gramine	1.13099	-1.25864
Granisetron HCl	0.638358	-5.244
Griseofulvin	-3.28311	2.11199
GS-9973	1.33518	-0.243371
GSK J1	1.95429	-1.31577
GSK-LSD1 2HCl	3.24098	4.38956
GSK1016790A	-1.0499	-0.153463
GSK1059615	-0.509049	-3.22738
GSK1070916	-4.05104	-5.93476
GSK126	2.22463	0.161217
GSK1292263	1.63376	-0.399536
GSK2292767	-2.10659	-5.03572
GSK2334470	-0.0110664	-0.99003
GSK256066	2.01506	-3.69934
GSK2578215A	9.27783	5.29331
GSK2606414	0.223606	1.66052
GSK2636771	1.35505	1.38172
GSK2656157	0.658185	-1.39647
GSK2801	-0.434574	0.896905
GSK2830371	-0.121995	0.711375
GSK2879552 2HCl	4.43179	5.31045
GSK3787	1.38665	0.182953
GSK429286A	1.40098	-1.24513
GSK461364	0.573858	-5.56299
GSK481	2.18656	-2.69661
GSK503	1.8229	0.365898
GSK591	-1.67809	-1.60306
GSK621	-4.77613	1.09738
GSK650394	2.21427	1.22248
GSK690693	-2.26281	-4.98397
GSK923295	0.0493033	-0.828386
Guaifenesin	1.98261	0.20417
Guanabenz Acetate	0.302002	-2.49166
Guanfacine Hydrochloride	-0.419439	-0.881458
Guanidine HCl	-0.130041	-0.44811
Guanosine	2.7866	1.68206
GW0742	0.292565	-1.01962
GW2580	-0.437182	1.62841
GW3965 HCl	0.678389	-0.738054
GW4064	-6.54243	3.43643
GW441756	0.763207	-0.275374
GW5074	-1.73668	2.95707
GW788388	-16.693	9.6959
GW842166X	4.47768	-0.0128917
GW9508	2.01297	0.899551
GW9662	-2.80626	-0.52207
Gynostemma Extract	0.0508814	-0.756459
H 89 2HCl	2.87241	-0.0420053
HA14-1	-2.46957	0.533284
Halcinonide	-2.07146	-0.592574
Halobetasol Propionate	-1.69629	-1.03039
Haloperidol	-2.54199	-4.47039
Halothane	1.44802	0.357866
HC-030031	1.5331	-0.873012
Hematoxylin	1.71022	-0.47819
Hesperetin	0.267265	-1.16916
Hesperidin	1.28845	0.120722
Hexachlorophene	5.8373	0.130954
Hexamethonium Bromide	-2.72133	1.04562
Hexestrol	-1.31801	1.54986
Hexylresorcinol	2.62712	-0.384821
Histamine 2HCl	0.485054	-0.801842
Histamine Phosphate	3.55057	-0.281938
HJC0350	1.58983	-1.3436
HO-3867	-1.60347	-1.21425
Homatropine Bromide	-0.804779	-0.398709
Homatropine Methylbromide	-0.296346	-2.29169
Honokiol	0.133244	0.796683
Hordenine	-0.150419	-1.88284
HPOB	1.07324	0.621796
HS-173	2.03034	0.262029
HTH-01-015	-0.45735	-3.10111
Hydralazine HCl	-0.00685532	-3.46067
Hydrochlorothiazide	-0.956433	-0.737941
Hydrocortisone	3.86299	0.931807
Hydroquinidine	3.38273	-0.888682
Hydroquinone	0.85765	-0.973326
Hydroxychloroquine Sulfate	-1.26817	-2.29108
Hydroxyprogesterone caproate	-1.29216	-1.01898
Hydroxyurea	-0.139324	-0.383323
Hyodeoxycholic acid (HDCA)	-0.0498369	0.627183
I-BRD9	-2.57329	-3.67238
i-Inositol	1.72992	-0.414446
Ibandronate sodium	-0.447331	-0.558339
Ibrutinib (PCI-32765)	-0.559426	0.365081
Ibuprofen	1.67432	-0.575274
Ibuprofen Lysine	1.7806	2.3249
Ibutilide Fumarate	-2.34597	1.47834
Icariin	-7.53044	3.47745
ICG-001	-0.504756	-0.396122
ICI-118551 Hydrochloride	-0.500923	-0.40853
Icotinib	1.18923	0.482692
ID-8	2.14275	-0.436334
Idasanutlin (RG-7388)	1.21155	0.158932
Idebenone	0.208109	1.21332
Idoxuridine	2.9087	-0.0651585
Idramantone	0.946651	0.285253
IEM 1754 dihydrobroMide	1.88308	2.79042
Ifosfamide	-1.40123	-0.287048
Ilomastat (GM6001, Galardin)	-0.364233	-1.98481
Iloperidone	-2.08687	-1.57335
IM-12	2.50205	1.17339
Imatinib (STI571)	-0.861571	-5.32702
Imatinib Mesylate (STI571)	1.89239	0.740024
IMD 0354	-1.70564	-0.382923
Imidapril HCl	4.82522	0.260297
Imipramine HCl	0.954306	-0.247672
Imiquimod	-4.72767	-1.41216
IMR-1	-3.67139	-0.47727
INCB024360	1.49402	0.634313
Indacaterol Maleate	-0.964384	-1.10617
Indapamide	1.25003	-0.562128
Indirubin	1.15207	-2.60378
Indole-3-carbinol	-3.88001	-3.09777
Indomethacin	3.35334	-0.0557734
INH1	1.30614	0.60661
INH6	-1.59912	-0.954289
Iniparib (BSI-201)	-0.573595	-2.48313
INO-1001	-0.373747	0.995985
Inosine	0.303131	0.852436
Iopamidol	0.183902	1.4186
IOWH032	4.82923	2.04492
IOX1	0.41388	-3.20697
IOX2	2.97198	-0.659761
IPA-3	1.65773	1.64405
IPI-145 (INK1197)	-1.15615	0.610133
Ipratropium Bromide	-4.45679	2.03257
Ipriflavone (Osteofix)	-2.44516	3.56498
IQ-1	1.07645	-3.20286
Irbesartan	0.716758	-0.513124
Irinotecan	1.63709	2.77682
Irinotecan HCl Trihydrate	-1.67038	-1.33302
Irsogladine	1.56782	1.59919
Isepamicin Sulphate	-5.36813	4.36728
Isoconazole nitrate	1.05025	-2.13366
Isoetharine Mesylate	0.634489	-0.512402
Isoliquiritigenin	-3.17873	2.84571
Isoniazid	0.56837	2.0184
Isoprenaline HCl	1.88318	-0.146422
Isosorbide	1.19302	-1.02718
Isosorbide Mononitrate	0.25169	-0.236728
Isotretinoin	-0.97655	-0.756171
Isovaleramide	-3.81808	0.55705
Isoxazole 9 (ISX-9)	6.35248	1.43497
Isoxicam	-0.0460648	-0.0214755
Isradipine	-3.64086	-1.55329
ISRIB (trans-isomer)	2.25159	0.713077
Istradefylline	2.78838	0.00842087
Itopride hydrochloride	1.80839	-0.779337
Itraconazole	0.411687	-0.407768
ITSA-1 (ITSA1)	3.82851	0.920638
IU1	2.79644	0.0287338
Ivabradine HCl	2.60784	-1.44195
Ivacaftor (VX-770)	0.482758	0.664688
Ivermectin	0.255386	0.188214
Ivosidenib(AG-120)	-2.60486	-0.0349756
IWP-2	1.467	-2.50576
IWP-L6	0.253207	6.75053
IWR-1-endo	-0.831058	-1.58228
JNJ-1661010	1.4734	0.326818
JNJ-26854165 (Serdemetan)	1.48477	0.060825
JNJ-38877605	3.94429	2.19435
JNJ-7706621	-1.59931	-3.01628
JNJ-7777120	3.19578	0.795108
JNK Inhibitor IX	0.0650518	-1.73088
JNK-IN-8	-3.17071	-5.8689
JSH-23	2.33519	-0.819293
JZL184	1.40118	0.315985
K-Ras(G12C) inhibitor 12	-0.58878	0.690719
K-Ras(G12C) inhibitor 6	3.97568	2.14189
K-Ras(G12C) inhibitor 9	0.216323	3.96128
K02288	-1.5998	5.92523
Kaempferol	1.30715	-1.15313
Kanamycin sulfate	1.43246	-0.154303
Kartogenin	0.855541	-0.29139
KC7F2	-1.93993	-1.47257
Kenpaullone	1.31657	0.146656
Ketanserin	0.621364	-1.73256
Ketoconazole	-0.582436	-1.28306
Ketoprofen	2.72797	0.758694
Ketorolac	2.24398	-0.741132
Ketotifen Fumarate	0.128952	-2.75309
Ki16198	-1.10452	2.25961
Ki16425	-0.184291	-0.666869
Ki8751	1.80769	-0.395598
Kinetin	-1.59711	-0.751501
KN-62	-0.0899355	-1.25775
KN-93 Phosphate	-1.56381	-5.6372
KNK437	-1.36538	-1.21577
Kobe0065	2.84444	-0.230952
KRN 633	-1.25564	0.184864
KU-0063794	1.52296	0.717092
KU-55933 (ATM Kinase Inhibitor)	0.541291	0.485663
KU-60019	-1.63557	-0.886543
KW-2449	5.32166	1.75394
KY02111	0.474871	0.186511
L-(+)-Rhamnose Monohydrate	-0.750545	-0.956876
L-685_458	4.15464	1.71808
L-Adrenaline	-2.65477	1.53179
L-Arginine HCl (L-Arg)	0.787126	-0.98658
L-Ascorbyl 6-palmitate	-1.20781	-1.42948
L-carnitine	-1.00138	1.89901
L-Glutamine	2.38531	1.79567
L-NAME HCl	-2.04528	0.189947
L-Ornithine	2.1046	3.54192
L-Thyroxine	-0.386331	1.11364
L755507	1.72013	-1.15025
Labetalol HCl	-0.968188	1.94769
Lactulose	-0.425743	0.0238329
Laetrile	-0.578061	-2.48345
Lafutidine	1.48891	0.605427
Lamivudine	-2.04097	-0.664738
Lamotrigine	-0.635996	0.912151
Lansoprazole	-2.40539	0.806339
Lapatinib (GW-572016) Ditosylate	-1.0313	-2.58807
Lappaconite HBr	-0.892837	-1.84133
Laquinimod	-0.508081	2.65782
LB-100	-0.622546	1.11835
LB42708	2.25223	-4.45648
LCL161	0.608	-1.50715
LCZ696	0.643717	-0.410698
LDC000067	0.0299773	-0.100781
LDC1267	1.8141	-0.42414
LDE225 (NVP-LDE225_Erismodegib)	-0.958909	1.1814
LDN-214117	3.10933	1.85246
LDN-57444	2.92838	-0.393459
Ledipasvir (GS5885)	-3.95924	-2.84722
LEE011	0.897231	0.943139
Leflunomide	4.13415	2.38024
Lenalidomide (CC-5013)	-0.335588	2.09159
Lenvatinib (E7080)	-0.239984	-0.331813
Lesinurad	-1.9794	0.265754
Letrozole	0.0908472	1.95347
Leucovorin Calcium Pentahydrate	0.324668	-0.877059
Leupeptin Hemisulfate	0.412308	3.96321
Levetiracetam	1.85755	0.260552
Levobetaxolol HCl	-0.0315581	1.03208
Levobupivacaine HCl	0.961265	0.54759
Levodropropizine	1.88326	1.07896
Levofloxacin	-0.152043	-0.535021
Levofloxacin hydrate	1.66076	0.178955
Levonorgestrel	-6.13962	0.191297
Levosimendan	3.85633	0.571832
Levosulpiride	4.18195	1.81334
LFM-A13	2.74564	0.614259
LGK-974	-1.91067	-1.13231
LGX818	-4.69444	-1.59186
Licochalcone A	3.78672	0.917471
Licofelone	-1.35858	-1.7654
Lidocaine	-1.89953	1.86068
Lidocaine hydrochloride	2.05717	1.04454
Limonin	-3.5019	5.4591
Linagliptin	2.05661	1.90523
Lincomycin HCl	1.41418	-1.54345
Linezolid	1.08645	-0.480251
Linifanib (ABT-869)	-2.17529	1.38474
Liothyronine Sodium	1.4426	-1.61652
Liproxstatin-1	0.0520882	-0.305878
Lisinopril	1.83009	0.0088687
Lithocholic acid	2.83902	-0.353244
LJH685	-1.43185	-1.30279
LJI308	-0.630865	2.71378
Lomefloxacin HCl	1.80877	-0.539565
Lomeguatrib	-1.40677	2.55877
Lomustine	1.98269	-4.18037
Lonafarnib	1.32435	-2.57998
Lonidamine	-0.503205	3.0663
Loperamide HCl	-2.0316	-2.9724
Lopinavir	0.990276	-2.48152
Loratadine	0.212946	-1.15563
Lorcaserin HCl	3.46461	1.19413
Lornoxicam	0.0714613	-0.20036
Losartan Potassium (DuP 753)	1.35493	-0.465876
Losmapimod (GW856553X)	0.00712252	6.05865
Loteprednol etabonate	0.019156	-1.19217
Lovastatin	2.29869	-3.55306
Loxapine Succinate	0.382701	0.0874838
Loxistatin Acid (E-64C)	-0.404548	-0.665612
Loxoprofen	2.4774	-0.543307
LTX-315	0.158657	-1.552
Lubiprostone	0.520557	-3.14393
Luliconazole	0.412535	-0.788434
Lumiracoxib	-0.498367	3.06
Luteolin	2.60485	-1.60957
LY2119620	-1.08122	0.986763
LY2157299	-12.775	4.94806
LY2228820	1.05563	0.409054
LY2409881	1.14685	-1.22667
LY2584702 Tosylate	-0.575925	-0.240176
LY2603618	1.17558	1.64388
LY2784544	0.311589	-0.653672
LY2811376	3.21384	1.11909
LY2874455	1.17372	-1.41995
LY2886721	-2.16612	1.12053
LY294002	1.86547	-1.1922
LY3009120	-1.6196	-0.795837
LY411575	1.41196	-4.22015
Lypressin Acetate	-3.43139	1.61123
Macitentan	5.10257	2.32671
Magnolol	-0.910328	0.536542
Malotilate	3.04197	1.70512
Manidipine	-2.36014	-4.95924
Maprotiline HCl	-0.284952	-2.32029
Maraviroc	-2.42239	0.445613
Marbofloxacin	-3.21342	0.156391
Marimastat(BB-2516)	1.11295	1.10784
Masitinib (AB1010)	-0.106215	-0.513552
MC1568	0.88404	0.662613
MCC950(CP-456773)	0.341696	0.0747475
Mdivi-1	-2.04691	2.42749
ME0328	-0.736512	1.4163
Mebendazole	-0.988476	-4.55134
Mecarbinate	-0.536835	-0.380523
Mechlorethamine HCl	1.99615	-0.603412
Meclofenamate Sodium	-0.645108	0.252352
Meclofenoxate (Centrophenoxine) HCl	1.44247	0.148564
Medetomidine HCl	1.44685	1.07036
Medroxyprogesterone acetate	0.817674	-0.246363
Mefenamic Acid	2.64313	-0.289622
Megestrol Acetate	2.40161	0.101521
Meglumine	3.24691	0.0439784
MEK162 (ARRY-162_ ARRY-438162)	-0.152365	-0.79978
Melatonin	1.16218	0.218564
Meloxicam	0.795772	-1.21348
Memantine HCl	4.59829	-3.11731
Menadione	-1.44488	-0.927131
Mepenzolate Bromide	-1.47792	1.57445
Mepiroxol	0.249005	-0.442704
Mepivacaine HCl	0.153905	-1.14378
Meprednisone	0.159898	0.878828
Meptazinol HCl	0.091883	-1.16039
Mequinol	-0.302867	-1.19372
Meropenem	0.182449	0.608294
Mesalamine	-5.89148	4.20684
Mesna	0.219467	-0.128361
Mesoridazine Besylate	-3.05411	-1.84688
Mestranol	1.01139	0.0375061
Metaproterenol Sulfate	1.97717	1.86369
Metaraminol Bitartrate	1.56955	0.00709583
Metformin HCl	0.982447	-0.049349
Methacycline HCl	-0.631615	1.97677
Methazolamide	2.36426	-0.202724
Methenamine	1.75344	1.5774
Methimazole	0.268678	-0.248868
Methocarbamol	1.61853	-0.651389
Methotrexate	0.278621	0.230583
Methoxsalen	1.38498	-2.63953
Methscopolamine	-2.4097	2.73591
Methyl-Hesperidin	4.01538	-0.13784
Methyldopa	0.673454	-2.00956
Methylprednisolone	-0.138081	-0.29897
Methylthiouracil	2.30842	0.16569
Meticrane	-0.551756	-1.35983
MetoclopraMide HCl	-1.95597	3.61367
Metolazone	2.08844	0.596772
Metoprolol Tartrate	-0.613345	0.757654
Metronidazole	-6.10805	4.00452
Mevastatin	0.0781213	-2.31032
Mexiletine HCl	0.875474	0.055018
Mezlocillin Sodium	-0.133684	-0.841038
MG149	1.44457	0.177615
MGCD-265	-0.914223	0.349061
MHY1485	-2.91106	1.04006
Mianserin HCl	-0.315427	-1.11482
Micafungin Sodium	0.809733	0.55104
Miconazole Nitrate	1.45043	-2.15777
Miglitol	0.741188	-1.10861
Mildronate	1.37261	2.15778
Milnacipran HCl	0.98125	1.97947
Milrinone	2.3487	2.6902
Miltefosine	0.0909468	0.553639
Minocycline HCl	-0.0980736	-0.0304386
Mirabegron	0.114061	-0.319353
Mirin	-2.32337	7.05894
Mirtazapine	2.77438	-0.227496
Mitotane	0.149724	-0.404455
Mizoribine	0.573086	-0.364395
MK-0752	-2.14953	0.308638
MK-1775	-0.224844	-0.726155
MK-2048	-3.05301	2.89242
MK-2206 2HCl	-1.65898	-3.66411
MK-2461	2.42952	2.49461
MK-2866 (GTx-024)	0.546618	0.478714
MK-5108 (VX-689)	-0.659414	-0.813697
MK-801 (Dizocilpine)	-2.08449	0.600825
MK-8245	0.392386	-1.06247
MK-8745	0.299979	0.762595
MK-8776 (SCH 900776)	4.8534	1.85917
MK-886 (L-663,536)	0.89524	-0.488756
ML130 (Nodinitib-1)	1.40699	-0.0717869
ML133 HCl	0.0130186	-0.0575737
ML141	0.590834	-0.0659714
ML161	0.451407	0.857738
ML167	-0.563308	1.47484
ML264	0.576788	-0.905146
ML323	-0.844478	-1.71404
ML324	3.37366	1.90479
ML347	3.71558	0.0645137
MLN0905	2.23159	-3.24692
MLN2480	1.32487	-0.0050875
MLN8054	2.73599	2.86451
MLR-1023	3.25077	0.391409
MM-102	-1.93598	-0.785616
MNS (3_4-Methylenedioxy-_-nitrostyrene_ MDBN)	1.73047	-0.672549
Moclobemide (Ro 111163)	2.49688	0.228946
Moexipril HCl	-0.485842	0.479619
Moguisteine	-2.32783	-1.58625
Molidustat (BAY 85-3934)	0.393302	-1.02018
Molsidomine	-0.422669	-2.86586
Mometasone furoate	-3.44262	-0.412942
Monobenzone	4.77715	-0.221534
Montelukast Sodium	1.32578	0.506482
Morin Hydrate	1.42603	-1.58454
Moroxydine HCl	4.63842	4.55324
Mosapride Citrate	0.115252	1.7482
Motesanib Diphosphate (AMG-706)	3.47842	-0.446088
Motolimod (VTX-2337)	0.159731	-0.610358
Moxalactam Disodium	-2.90294	4.0105
Moxifloxacin HCl	1.66547	0.418402
Moxonidine	1.91683	-1.69697
MPEP	1.54022	-1.20028
MPI-0479605	-0.148852	-1.77293
MRS 2578	1.1251	0.796786
MS023	-1.81208	-0.824202
MS436	2.20068	-1.00437
Mubritinib (TAK 165)	0.234885	-1.62042
Mupirocin	-0.0737488	0.771929
Mycophenolate Mofetil	1.07256	-0.101803
Mycophenolic acid	0.982111	0.357576
Myricetin	1.72788	-0.709201
Myricitrin	1.26676	1.45271
N6-methyladenosine (m6A)	3.1572	0.184886
N6022	-0.0159863	1.87505
Nabumetone	0.66992	0.943616
NAD+	0.225003	-1.6684
Nadifloxacin	-5.27215	1.48904
Nafamostat Mesylate	-0.393521	0.442194
Nafarelin Acetate	1.63883	1.65898
Nafcillin Sodium	-2.02654	-2.43572
Naftopidil	1.58185	-1.49659
Nalidixic acid	2.00895	-1.10236
Nalmefene HCl	1.60863	0.923463
Naloxone HCl	0.931358	0.252583
Naloxone HCl Dihydrate	-0.400311	1.81049
Naltrexone HCl	0.0447925	-0.94976
Napabucasin	1.91475	1.07326
Naphazoline HCl	1.41168	-0.454183
Naratriptan	-1.9973	-0.437862
Naringenin	1.8565	0.819404
Naringin	-9.72829	4.98547
Naringin Dihydrochalcone	1.25574	1.17574
Natamycin	-0.310327	2.39803
Nateglinide	2.28785	1.87862
NCT-501	-5.58085	3.5461
Nebivolol	-1.0795	-3.75758
Necrostatin-1	-0.557265	-0.707503
Nedaplatin	2.49215	-6.99601
Nefiracetam	-0.720305	-0.0230169
Nefopam HCl	-2.01723	-1.13424
Nelarabine	3.75661	0.774013
Nelfinavir Mesylate	-2.73313	-4.10551
Neohesperidin Dihydrochalcone (Nhdc)	-2.13934	3.40904
Neomycin sulfate	3.98025	1.49334
Neostigmine Bromide	-0.770898	-0.637173
Nepafenac	1.60155	4.42054
Nepicastat (SYN-117) HCl	-3.00543	-1.23739
Netilmicin Sulfate	-7.41773	1.07808
Nevirapine	-0.84236	5.75537
Nexturastat A	-0.119863	-1.52443
Nialamide	-1.3744	-0.967266
Nicaraven	-4.89665	2.5521
Nicardipine HCl	-2.4566	-4.58712
Nicorandil	-1.25	-0.117025
Nicotinamide (Vitamin B3)	-1.84339	0.322527
Nicotine Ditartrate	3.70593	0.0401083
Nicotinic Acid	0.511615	-0.846352
Nifedipine	-0.0354389	-1.68897
Nifenazone	3.1719	-0.0880347
Niflumic acid	0.181301	-0.877046
Nifuroxazide	-1.00924	1.74962
Nilotinib (AMN-107)	0.450565	-0.312132
Nilvadipine	-0.0802762	-0.982225
Nimesulide	1.01545	0.0252166
Nimodipine	-5.86664	-4.2633
Nintedanib (BIBF 1120)	-1.88192	-4.80909
Niraparib (MK-4827) tosylate	0.844445	0.674148
Nitazoxanide	3.16018	-0.945717
Nitenpyram	1.93563	1.99505
Nithiamide	-0.100432	-0.377059
Nitrendipine	-4.25725	0.675309
Nitrofural	0.0781814	-1.0283
Nitrofurantoin	-0.511788	2.01728
Nitroxoline	0.0575125	-1.20554
Nizatidine	1.00779	-1.11327
NLG 919.00	1.60141	0.289605
NMDA	6.16482	2.75217
NMS-873	0.154959	-1.39534
NMS-P937 (NMS1286937)	0.245877	0.923549
Nobiletin	-3.40335	-2.97027
Nocodazole	-0.737434	-7.51821
Noradrenaline bitartrate monohydrate	2.60436	1.85968
Norethindrone	-0.284615	-2.34034
Norfloxacin	1.1402	-0.146956
Novobiocin Sodium	1.90212	1.00818
NPS-1034	5.18437	2.78263
NPS-2143	-1.41512	-3.12855
NQDI-1	-0.366002	-3.22871
NSC 23766	-1.0015	-1.92968
NSC 405020	3.823	3.28947
NSC59984	-3.04572	-4.49612
NU1025	-5.89968	1.39935
NU6027	-2.74734	3.4395
NU7441 (KU-57788)	-0.759133	-2.91449
Nutlin-3	1.31637	-1.54553
Nutlin-3b	2.31795	0.440362
NVP-BHG712	0.09205	-2.27053
NVP-BVU972	-2.74197	0.486722
NVP-TNKS656	-4.22999	-6.29429
NXY-059	1.84523	0.534408
Nystatin (Fungicidin)	-0.580944	-0.612736
O4I1	-0.525957	0.102713
O4I2	0.530587	1.46829
OAC1	0.528157	-0.0118375
Obeticholic Acid	-0.841408	-0.748852
OC000459	2.60603	0.32731
Oclacitinib	-0.0418284	-0.0340341
Octreotide Acetate	1.30368	-3.44168
Odanacatib (MK-0822)	1.7351	0.389543
ODM-201	0.0775592	1.84907
OF-1	2.58623	1.22197
Ofloxacin	2.95651	-0.295502
OG-L002	2.80576	2.26571
Olanzapine	0.411485	-0.6243
Olaparib (AZD2281_ Ku-0059436)	0.655619	-0.901001
Oleanolic Acid	-2.28342	-1.28364
Oleuropein	0.387648	-0.137623
Olmesartan Medoxomil	-2.81801	-0.996236
Olopatadine HCl	-0.857499	0.737299
Olsalazine Sodium	-0.409776	-0.598988
Oltipraz	0.697394	0.23728
Omaveloxolone (RTA-408)	-4.59814	-9.87055
Omecamtiv mecarbil (CK-1827452)	-1.66647	1.87755
ONO-4059	-1.48477	0.56375
Optovin	-2.25884	-0.651375
Org 27569	1.41723	0.320271
Orlistat	-0.448135	-0.774304
Ornidazole	0.546402	-0.0136297
Orotic acid (6-Carboxyuracil)	1.1445	0.563353
Orphenadrine Citrate	-1.09021	0.344133
ORY-1001 (RG-6016)	0.0330232	0.355887
Oseltamivir Phosphate	-0.545299	2.11914
OSI-027	-0.545694	-1.51165
OSI-420	0.794895	1.5133
OSI-906 (Linsitinib)	-1.99126	-4.42549
OSI-930	1.9187	3.18315
Ospemifene	2.17085	0.373914
Osthole	1.45622	-0.716218
Otenabant (CP-945598) HCl	-0.385377	-2.17508
Oxacillin sodium monohydrate	-0.912401	-2.21128
Oxaliplatin	2.7813	0.0592572
Oxaprozin	0.681962	-0.76198
Oxcarbazepine	-2.46394	1.2484
Oxethazaine	-4.31545	-5.89121
Oxfendazole	3.59814	0.812318
Oxiracetam	0.231244	-0.36343
Oxybenzone	2.13789	0.433986
Oxybuprocaine HCl	1.97553	0.109135
Oxybutynin	-2.99738	-2.82486
Oxybutynin chloride	1.47209	-0.748017
Oxymatrine	-1.2057	0.884901
Oxytetracycline (Terramycin)	-2.28893	0.370616
Oxytocin (Syntocinon)	-0.0593784	0.430875
Ozagrel	0.0248869	1.66856
Ozagrel HCl	-1.21809	-0.62824
Ozanimod (RPC1063)	1.80849	1.0931
P22077	0.686297	-0.303784
P5091 (P005091)	-2.01188	5.24585
P7C3	1.31421	-0.205804
PA-824	2.28229	2.74539
Paclitaxel	6.74108	0.0211576
Paeoniflorin	-3.15156	-0.243171
Paeonol	0.6038	0.401618
Palbociclib (PD-0332991) HCl	3.52577	-0.583789
Palbociclib (PD0332991) Isethionate	-5.58883	-9.15345
Paliperidone	2.55821	1.80685
Palomid 529 (P529)	-2.3961	1.15174
Palonosetron HCl	-1.62799	1.01632
Pamidronate Disodium	0.853749	-0.151525
Pancuronium dibromide	-0.574248	-1.29222
Pantoprazole sodium	-0.0957848	-0.778
Parecoxib	-0.482436	-1.29018
Paromomycin Sulfate	-1.93191	-0.622909
Paroxetine HCl	0.61745	-2.26963
Pasiniazid	0.140884	-0.447307
Pazopanib	1.22784	1.79732
Pazopanib HCl (GW786034 HCl)	5.14073	1.28
PCI-34051	1.00939	-0.137999
PD 151746	-3.48177	5.11391
PD-1/PD-L1 inhibitor 1	1.90145	0.323675
PD0325901	-1.14575	-1.02904
PD123319	-4.18941	6.4054
PD128907 HCl	0.815394	1.31545
PD168393	-0.680784	-0.931624
PD173074	0.248413	-3.26764
PD173955	1.84964	-1.2834
PD184352 (CI-1040)	3.12686	3.71787
PD318088	-0.299719	-2.34022
PD98059	0.222486	3.73409
Peficitinb (ASP015K_ JNJ-54781532)	1.17809	-1.03936
Pefloxacin Mesylate	0.152782	-1.83258
Pefloxacin Mesylate Dihydrate	0.108217	1.06506
Pemetrexed	1.59374	0.425933
Pemetrexed Disodium Hydrate	-0.287307	0.48309
Pemirolast potassium	0.365929	-1.45031
Penciclovir	0.830769	-0.330294
Penicillamine	2.36463	1.93782
Penicillin G Sodium	2.70959	0.325852
Pentoxifylline	1.65056	1.6162
Pentoxyverine Citrate	-0.828246	-1.83293
Pepstatin A	2.88991	0.318589
Pergolide mesylate	-1.58535	-1.26558
Perifosine (KRX-0401)	1.35526	-0.833605
Perindopril Erbumine	-0.349272	1.03666
Pexidartinib (PLX3397)	0.0731889	-0.131582
Pexmetinib (ARRY-614)	1.25242	-0.172898
PF-00562271	0.0589517	-2.10451
PF-03084014 (PF-3084014)	-2.80104	-1.42007
PF-04217903	1.48174	0.445337
PF-04418948	4.21149	2.29725
PF-04620110	2.44559	1.43738
PF-04691502	0.0861996	-6.6736
PF-06447475	2.96112	0.563944
PF-06463922	2.88233	1.40899
PF-2545920	1.27594	0.6202
PF-3716556	1.52534	-0.328507
PF-3845	-2.00597	3.17289
PF-431396	-0.808707	-2.85397
PF-4708671	-2.20475	-0.593982
PF-477736	2.32203	-1.75963
PF-4981517	-0.525213	-0.985494
PF-4989216	-1.81165	-9.9672
PF-5274857	1.22553	-0.0583002
PF-543	-3.49882	-1.28888
PF-562271	-0.362215	-3.22354
PF-562271 HCl	-3.41128	-2.84922
PF-573228	-2.4017	-2.03228
PF-8380	0.62604	-0.36612
PF-CBP1 HCl	-0.46975	-1.53486
PFI-1 (PF-6405761)	-0.251298	-1.914
PFI-2	0.586083	2.47446
PFI-3	4.41112	5.25551
PFI-4	-0.906459	1.26947
PFK15	4.02096	3.26045
PH-797804	-0.370132	3.40557
PHA-680632	-1.60492	-0.399458
Phenacetin	1.21991	0.306993
Phenazopyridine HCl	-0.132449	0.416261
Phenformin HCl	2.87671	0.690905
Phenindione	-0.210118	-1.06528
Pheniramine Maleate	1.33417	-1.27296
Phenothiazine	1.0324	-0.087892
Phenoxybenzamine HCl	1.48404	0.319632
Phentolamine Mesylate	0.941183	-0.278546
Phenylephrine HCl	-5.20311	0.198582
Phenytoin	1.41035	-0.0959464
Phenytoin sodium	0.414485	0.0755888
Phloretin	3.08995	1.91271
Phlorizin	2.15981	-0.630517
Phosphoramidon Disodium Salt	0.820222	0.201956
PHT-427	2.9075	-1.47906
Phthalylsulfacetamide	1.9064	0.497091
PI-103	1.61033	-0.567501
PI-1840	3.56007	2.21144
PI-3065	-0.271975	-1.76199
Piceatannol	0.0471533	-1.11561
Pidotimod	2.27506	-0.144569
Pifithrin-_	3.65589	1.16576
Pifithrin-_ (PFT_)	-1.17973	-0.293327
PIK-293	0.724164	1.30199
PIK-294	0.619657	-2.17565
PIK-93	-0.118837	-1.27186
Pilaralisib (XL147)	0.916557	-0.2403
Pilocarpine HCl	-3.2984	-0.547082
Pimasertib (AS-703026)	-1.02442	-2.73166
Pimecrolimus	-1.33305	-2.51603
Pimobendan	4.55359	2.33283
Pioglitazone	1.3411	-1.02821
Pioglitazone HCl	-3.24976	3.34176
Piperacillin Sodium	-0.445979	-0.804475
Piperazine	-3.18064	0.0946201
Piperine	3.23177	1.12156
Piracetam	2.77682	0.0647646
Pirfenidone	0.38852	-1.02807
Piromidic Acid	-3.88299	3.13349
Piroxicam	-2.2218	1.76726
Pizotifen Malate	0.428736	-1.62308
PJ34	-3.09797	1.02172
PJ34 HCl	0.548692	-0.870454
Plerixafor 8HCl (AMD3100 8HCl)	0.419782	-0.142142
PluriSIn #1 (NSC 14613)	-1.71497	-0.72063
PLX-4720	2.93474	3.37308
PLX7904	-1.45564	2.80824
PMSF	-1.30232	-0.953838
PND-1186 (VS-4718)	-5.33478	-8.46586
PNU-120596	1.65994	0.118504
Polydatin	0.0682236	-1.46369
Polymyxin B sulphate	-0.12147	0.271102
Pomalidomide	-0.0550985	1.02296
Ponesimod	-3.64243	-0.123023
Posaconazole	0.0589943	-0.284619
Potassium Iodide	0.554744	-1.25355
Povidone iodine	-1.67855	4.17832
Poziotinib (HM781-36B)	-1.61534	-1.04178
PP1	-2.16915	1.76981
PP2	-4.32031	2.39264
PP242	-6.26911	-4.28569
PQ 401	0.69905	-1.36093
PR-619	-6.15617	-8.55825
Pralatrexate	-1.31862	-0.588248
Pralidoxime chloride	0.607726	2.56496
Pramipexole	-6.87428	5.20405
Pramipexole 2HCl Monohydrate	-2.83396	2.59437
Pramiracetam	0.103064	0.000653
Pramoxine HCl	-2.95661	-0.627639
Pranlukast	4.66061	1.92491
Pranoprofen	-5.142	2.64382
Prasugrel	-3.88497	0.730479
Prasugrel Hydrochloride	0.694151	0.677092
Pravastatin sodium	1.69811	-1.11334
Praziquantel	3.40217	0.176708
Prazosin HCl	1.08408	2.25392
Prednisolone	-0.824464	0.558784
Prednisolone Acetate	-0.654319	-0.830445
Prednisone	-3.95814	2.92728
Pregnenolone	0.215495	0.871397
PRI-724	0.0399961	-0.903346
Prilocaine	0.660742	0.054587
Primaquine Diphosphate	-0.106907	-1.26014
Primidone	1.90488	1.03524
Pritelivir (BAY 57-1293)	3.37706	1.67924
Proadifen HCl	-3.77704	-4.76657
Probenecid	1.27238	0.220366
Probucol	-0.970934	1.80045
Procainamide HCl	1.35397	-1.43593
Procaine	1.51232	-1.38921
Procaine HCl	1.28261	-3.21487
Procarbazine HCl	1.32821	-0.328583
Procodazole	0.73956	2.03847
Procyclidine HCl	1.33463	0.0748807
Progesterone	-0.296638	-2.15864
Promethazine HCl	-2.83103	-2.26042
Propafenone HCl	-0.837099	-0.11443
Proparacaine HCl	0.884321	1.80511
Propranolol HCl	-0.257248	-0.136799
Propylthiouracil	1.78571	0.305085
Protionamide	-0.174479	-0.860295
Protirelin	-2.98633	0.526888
PRT-060318 2HCl	-0.067551	-0.308159
PRT062607 (P505-15_ BIIB057) HCl	0.831937	-0.203586
Prucalopride	1.31547	-0.028362
Prucalopride Succinat	-3.24999	0.614424
PRX-08066 Maleic acid	1.60562	-1.61342
PS-1145	-4.35656	3.45813
PTC-209	-0.601699	1.56899
PTC-209 HBr	-1.05149	-1.49172
Puerarin	1.21607	-0.602567
Purmorphamine	-2.04306	0.097826
Purvalanol A	1.76821	0.618333
PX-12	1.64773	-0.487356
PX-478 2HCl	0.116614	-0.707282
PYR-41	4.13349	1.24122
Pyrazinamide	1.99765	0.595227
Pyridostigmine Bromide	-1.9849	1.04325
Pyridoxine HCl	2.31864	1.56431
Pyrilamine Maleate	0.538527	3.62307
Pyrimethamine	-0.0676456	-3.13699
Q-VD-Oph	-0.393889	-0.839303
QNZ (EVP4593)	-0.702153	-1.11574
Quercetin	1.05223	0.263667
Quercetin Dihydrate	1.62638	0.465597
Quetiapine Fumarate	0.230317	-0.672318
Quinapril HCl	-0.700054	0.194433
Quinine HCl Dihydrate	1.46768	-1.55221
R406	0.856489	-0.295478
R406 (free base)	2.59749	-0.342826
R788 (Fostamatinib) Disodium	-1.4091	-2.2584
Racecadotril	3.95928	1.20209
Ractopamine HCl	1.71615	-0.113764
Radotinib	-0.57446	-0.298432
RAF265 (CHIR-265)	-2.00723	-4.80101
Raloxifene HCl	-3.31935	-0.76533
Raltegravir (MK-0518)	-0.69126	1.1561
Raltitrexed	1.81414	-0.549729
Ramelteon	0.851414	-0.895574
Ramipril	-0.722895	-1.9217
Ranitidine	2.30082	0.0174922
Ranolazine	-0.342111	1.49401
Ranolazine 2HCl	-3.72207	0.98581
Rapamycin (Sirolimus)	-2.53053	-2.64779
Rasagiline Mesylate	3.72833	1.26652
RBC8	1.67546	3.49412
Rebamipide	-1.49866	0.0872158
Rebeprazole sodium	-3.92324	5.5701
Reboxetine mesylate	1.82348	-0.0311243
Refametinib (RDEA119_ Bay 86-9766)	-1.4576	-1.96193
Regorafenib (BAY 73-4506)	-0.0426535	0.659996
Remodelin	0.827979	-0.4394
Repaglinide	1.0939	0.393292
RepSox	-3.99647	-2.54685
Resiquimod	1.03926	-0.132689
Resorcinol	2.19306	-0.155364
Resveratrol	1.42679	-0.0078686
Retapamulin	0.604974	-0.980666
Reversine	-0.646598	0.0508855
RG108	-1.39888	0.543039
RG2833 (RGFP109)	1.6509	-0.266135
RGD (Arg-Gly-Asp) Peptides	-2.08432	0.262454
RGFP966	0.955344	-0.381265
RI-1	3.90531	2.25417
Ribavirin	-0.497871	-1.0628
Ribitol	1.36787	-0.866756
Ribostamycin Sulfate	1.2878	0.300632
Rifabutin	2.29016	1.13259
Rifapentine	0.616692	0.441187
Rifaximin	-0.0223342	-0.80626
Rilmenidine Phosphate	-0.481406	0.786475
Rilpivirine	1.63581	1.22587
Riluzole	1.06957	-0.957347
Rimantadine	-1.0964	-1.16617
Rimonabant	1.16267	-0.805106
Riociguat (BAY 63-2521)	1.89979	0.840325
Ripasudil (K-115) hydrochloride dihydrate	-4.44904	1.89763
Risperidone	0.365955	-0.297394
RITA (NSC 652287)	-0.647583	-1.86274
Ritodrine HCl	0.168322	-1.94846
Ritonavir	0.21989	-0.967815
Rivaroxaban	3.92117	0.526105
Rivastigmine	2.90949	-0.165067
Rivastigmine Tartrate	-0.814826	-1.5631
Rizatriptan Benzoate	2.29735	-0.742023
RKI-1447	-2.95545	2.95782
RN486	-0.187964	-4.54984
Ro 61-8048	4.45904	2.07762
Ro-3306	-0.493613	-2.07984
Ro3280	0.492744	-0.978914
RO4929097	-1.13157	-2.92744
RO5126766 (CH5126766)	1.76323	3.63511
Rocuronium Bromide	2.31145	1.40219
Rofecoxib	2.47309	2.77547
Roflumilast	-3.01918	1.30997
Rolipram	1.05401	-0.165853
Ronidazole	0.529034	-1.6954
Ropinirole HCl	1.05461	0.239523
Ropivacaine HCl	-0.125538	0.494501
Roscovitine (Seliciclib_CYC202)	1.08322	-0.841407
Rosiglitazone	0.874506	-0.108171
Rosiglitazone HCl	-4.43434	2.56404
Rosiglitazone maleate	-1.05242	-0.735443
Rotigotine	-0.852125	-1.31056
Rotundine	-13.2873	6.68716
Roxatidine Acetate HCl	7.63945	-0.54042
Roxithromycin	-1.34327	-0.515048
RS-1	0.464444	-1.9183
RS-127445	2.73209	0.55135
Rucaparib (AG-014699_PF-01367338)	0.197351	1.22771
Rufinamide	0.62927	1.0225
Rupatadine Fumarate	-1.41483	0.0211418
Rutaecarpine	1.32607	-0.378362
Rutin	1.19204	-0.973951
Ruxolitinib (INCB018424)	0.738693	0.614541
RVX-208	-1.91525	2.37003
S- (+)-Rolipram	1.83748	1.3352
S-Ruxolitinib (INCB018424)	1.32366	0.877972
S3I-201	0.105541	0.326201
Safinamide Mesylate	-0.791341	-0.279846
Sal003	1.89749	1.31468
Salbutamol Sulfate	1.52868	0.046488
Salicin	-1.69539	-0.917429
Salicylanilide	1.15143	0.794347
Salicylic acid	0.711954	-2.0047
Salidroside	1.59687	0.703192
Salirasib	-2.61929	2.28085
Salmeterol Xinafoate	-0.959622	-2.69122
Salmon Calcitonin Acetate	0.207624	-0.800486
Salubrinal	-0.257343	0.0361717
SANT-1	4.6625	1.8085
Santacruzamate A (CAY10683)	3.51756	-0.924963
SAR 131675.00	2.73346	1.2612
SAR245409 (XL765)	2.59745	0.254664
Saracatinib (AZD0530)	0.12372	1.76176
Sarafloxacin HCl	2.0942	-0.228688
Sasapyrine	0.559147	0.836426
Saxagliptin	-0.0207992	-0.386341
Saxagliptin hydrate	0.491167	-0.803133
SB-334867	-1.1493	-1.13035
SB-3CT	-0.176639	0.452862
SB202190 (FHPI)	1.7836	0.13921
SB203580	-0.805871	1.21783
SB216763	0.447651	2.01453
SB239063	6.49483	4.36376
SB269970 HCl	-1.43515	-0.878859
SB271046	0.390702	0.461469
SB273005	-2.00162	3.55796
SB366791	2.01663	0.339455
SB408124	-1.73224	-1.54702
SB415286	0.114233	-0.56777
SB431542	-9.12631	3.55088
SB505124	-14.6864	3.23591
SB525334	-10.0911	4.26574
SB705498	0.740231	-0.856514
SB742457	4.01129	-0.110943
SBC-115076	-0.0939456	0.111473
SBE 13 HCl	-0.828245	-2.56192
SBI-0206965	0.810777	-1.70309
SC-514	-0.709742	0.20415
SC1	0.273319	-2.17109
SC75741	1.13797	-0.681616
SC79	1.0742	-0.198686
SCH58261	-1.54157	1.86777
Schisandrin B (Sch B)	-0.626562	-1.47048
Sclareol	-0.82458	-1.48523
Sclareolide	-2.43729	-0.327834
Scopine	0.682984	-0.417176
Scopolamine HBr	2.75457	-0.193607
SCR 7.00	0.723421	0.186591
SD-208	-7.69346	6.08086
SecinH3	-0.16986	0.205271
Secnidazole	-1.24168	0.728162
Selonsertib (GS-4997)	-0.397294	-0.541649
Selumetinib (AZD6244)	2.23664	-1.3176
Semagacestat (LY450139)	2.54291	-0.884053
Semaxanib (SU5416)	-3.98941	1.20881
Serotonin HCl	0.75297	0.362729
Sertaconazole nitrate	-2.21459	-3.25684
Sertraline HCl	0.457046	-3.51218
Sesamin	-0.357456	-0.592722
SF1670	1.09347	1.1261
SGC 0946	2.80061	1.34802
SGC-CBP30	3.67348	2.46714
SGC707	1.31521	-0.0908596
SGX-523	0.531859	-1.54566
SH-4-54	-10.1001	-8.08989
Shikimic Acid	1.21783	-1.55458
Sildenafil	-0.0369704	3.15703
Sildenafil Citrate	-0.80467	-0.0382993
Sildenafil Mesylate	-0.692576	-2.13092
Silibinin	1.2744	0.500024
Silodosin	-2.08276	-2.58973
Silymarin	-7.40727	5.73399
Simvastatin	-2.05081	-4.55084
Sinomenine	0.412178	-0.527679
SirReal2	0.680048	-0.143142
Sirtinol	-3.17594	-0.433423
Sisomicin sulfate	2.68879	5.45604
Sitafloxacin Hydrate	-0.55037	-1.0583
Sitagliptin phosphate monohydrate	0.211676	-2.32598
Sitaxentan sodium	-8.69096	6.26863
Sivelestat (ONO-5046)	1.16081	0.300621
Sivelestat sodium tetrahydrate	0.772882	-0.726718
Skepinone-L	-0.688644	0.277393
SKF38393 HCl	2.24237	0.0138503
SKF96365	-2.29603	-3.93152
SKI II	-0.0473378	-2.02962
SKLB1002	2.65015	-0.0436625
SL-327	1.7302	2.70247
SMER28	-3.24306	-1.31916
SMI-4a	1.37791	0.591432
Smoothened Agonist (SAG) HCl	0.198535	-4.53473
SN-38	-3.42364	-2.61808
SNS-314 Mesylate	0.581123	0.514881
Sodium 4-aminohippurate Hydrate	3.75372	0.667413
Sodium 4-Aminosalicylate	0.723294	0.0640348
Sodium ascorbate	1.63057	1.86858
Sodium butyrate	1.02044	-0.424123
Sodium Danshensu	-0.899739	1.31798
Sodium Gluconate	1.27438	-0.920707
Sodium Monofluorophosphate	1.50852	1.40171
Sodium Nitrite	-1.76583	-0.504245
Sodium Nitroprusside	0.335753	-0.54555
Sodium orthovanadate	-0.264348	1.03941
Sodium Phenylbutyrate	-0.349643	0.258103
Sodium Picosulfate	-0.468767	-0.100341
Sodium salicylate	-4.02259	-0.398371
Sodium sulfadiazine	0.952865	1.67913
Sodium Tauroursodeoxycholate (TUDC)	3.16525	2.37807
Sofosbuvir (PSI-7977_ GS-7977)	-1.50089	2.91028
Solifenacin succinate	2.51719	-0.254958
Sophocarpine	0.567474	-0.442594
Sorafenib	-5.90577	3.83931
Sorafenib Tosylate	-2.0935	1.4163
Sorbitol	-5.03143	3.76367
Sotagliflozin (LX4211)	-0.821886	0.478108
Sotalol	0.789595	-0.0241325
Sotrastaurin	2.1829	-0.0586974
SP2509	2.07698	0.757509
SP600125	0.787825	-3.08009
Sparfloxacin	0.163587	-0.147156
Spautin-1	-1.28602	-1.66372
Spectinomycin HCl	1.278	1.06419
Spiramycin	2.90766	-0.536588
Spironolactone	1.17607	0.23772
Splitomicin	1.49166	1.71892
SR-12813	1.2319	-1.28946
SRPIN340	2.28545	-0.396148
SRT2104 (GSK2245840)	-0.533239	-1.53222
SSR128129E	0.782223	0.384981
Stattic	-1.3826	-2.6601
Stavudine (d4T)	1.3726	0.771544
StemRegenin 1 (SR1)	0.135612	-3.51122
STF-083010	-0.256991	0.149139
STF-31	-3.31254	2.81606
STF-62247	3.41449	-1.79364
Streptomycin sulfate	2.53045	-0.0868288
Streptozotocin (STZ)	2.48931	0.102068
SU11274	3.3637	2.70198
SU5402	0.968498	2.86861
SU6656	1.05645	0.269383
SU9516	-1.58411	-2.42611
Succinylcholine Chloride Dihydrate	2.77457	0.0589073
Succinylsulfathiazole	0.967038	1.05871
Sucralose	1.44262	-0.288602
Sulbactam	-1.06002	-2.24209
Sulbactam sodium	1.52771	1.07867
Sulconazole Nitrate	-1.58535	-3.18129
Sulfabenzamide	1.02684	-0.383755
Sulfacetamide Sodium	0.789359	0.823608
Sulfadiazine	-0.991647	1.38039
Sulfadoxine	1.89167	-2.38432
Sulfaguanidine	3.33759	0.915274
Sulfamerazine	0.343187	-0.520634
Sulfameter	3.95421	0.891323
Sulfamethazine	-0.856413	0.773986
Sulfamethizole	-2.76459	-0.539634
Sulfamethoxazole	3.38906	1.00712
[truncated: 505 more rows]
