# Supplementary material for: Combined small-molecule treatment accelerates maturation of human pluripotent stem cell-derived neurons
Source: Nat Biotechnol. 2024 Jan 2;42(10):1515–25. doi: 10.1038/s41587-023-02031-z (PMC11348887; doi:10.1038/s41587-023-02031-z)
Supplement: Supplementary file 9 — Statistical source data. [file 41587_2023_2031_MOESM9_ESM.xlsx]

## Sheet: 2a
Compound	Maturation Score
17-AAG	1.22428
17-AAG	1.24935
17-AAG	1.29903
Astragaloside A	1.05045
Astragaloside A	1.11652
Astragaloside A	0.897756
Atosiban Acetate	0.996614
Atosiban Acetate	0.919109
Atosiban Acetate	0.939919
Avasimibe	1.27255
Avasimibe	1.22191
Avasimibe	1.10989
AZD7545	1.04279
AZD7545	1.11605
AZD7545	0.967412
Bay K 8644	1.9325
Bay K 8644	1.76262
Bay K 8644	1.63018
Bosentan Hydrate	1.08419
Bosentan Hydrate	1.01528
Bosentan Hydrate	0.926895
BRD4770	1.03695
BRD4770	1.03143
BRD4770	0.917595
Cerdulatinib	1.35082
Cerdulatinib	1.14729
Cerdulatinib	1.44183
CGI1746	1.22985
CGI1746	1.19399
CGI1746	1.10511
Clarithromycin	1.17853
Clarithromycin	1.14407
Clarithromycin	1.05337
CYC116	1.37448
CYC116	1.24173
CYC116	1.17696
Dapagliflozin	1.23931
Dapagliflozin	1.20649
Dapagliflozin	1.15606
Dimethyl Fumarate	1.093
Dimethyl Fumarate	1.06877
Dimethyl Fumarate	0.95097
EPZ5676	1.3559
EPZ5676	1.39711
EPZ5676	1.40143
ETP-46464	1.06078
ETP-46464	1.08972
ETP-46464	1.13398
Fluticasone propionate	1.17826
Fluticasone propionate	1.1874
Fluticasone propionate	1.20278
GNE-7915	1.10884
GNE-7915	1.00303
GNE-7915	0.942436
GSK-LSD1 2HCl	1.17853
GSK-LSD1 2HCl	1.14407
GSK-LSD1 2HCl	1.05337
GSK2578215A	1.36832
GSK2578215A	1.17541
GSK2578215A	1.07938
GSK2879552	1.53986
GSK2879552	1.28204
GSK2879552	1.44147
GSK650394	1.1641
GSK650394	1.15174
GSK650394	1.09478
Hydrocortisone	1.34229
Hydrocortisone	1.25227
Hydrocortisone	1.33305
Isoxazole 9	1.22362
Isoxazole 9	1.06918
Isoxazole 9	0.978818
ISRIB	1.18099
ISRIB	1.18014
ISRIB	1.1032
KW-2449	1.39654
KW-2449	1.3115
KW-2449	1.13321
Levosimendan	1.16116
Levosimendan	1.08217
Levosimendan	0.977936
Lithocholic acid	1.02769
Lithocholic acid	1.02932
Lithocholic acid	1.03308
MK-8776	1.15979
MK-8776	1.06748
MK-8776	1.11589
Moroxydine	1.5033
Moroxydine	1.32904
Moroxydine	1.16051
NMDA	1.12743
NMDA	1.13619
NMDA	1.09825
OG-L002	1.33222
OG-L002	1.37227
OG-L002	1.32549
OSI-930	1.25815
OSI-930	1.06879
OSI-930	1.0606
PF-04418948	1.22446
PF-04418948	1.0821
PF-04418948	1.05455
PFI-3	1.23132
PFI-3	1.23751
PFI-3	1.0601
Pranlukast	1.20467
Pranlukast	1.10693
Pranlukast	1.07706
Rivaroxaban	0.982508
Rivaroxaban	0.975688
Rivaroxaban	0.834061
SB239063	1.4358
SB239063	1.19425
SB239063	1.11634
UM729	1.11699
UM729	1.20827
UM729	1.09065
UNC1215	1.36657
UNC1215	1.31833
UNC1215	1.17004
VX-680	1.40836
VX-680	1.26556
VX-680	1.238
ZM 336372	1.15137
ZM 336372	0.980223
ZM 336372	0.975965

## Sheet: 2b
Concentration		17-AAG					Avasimibe					Bay K8644					Cerdulatinib					CGI1746					CYC116					Dapagliflozin					EPZ5676					Fluticasone					GSK2578215
0		1	1	1	1	1	1	1	1	1	1	1	1	1	1	1	1	1	1	1	1	1	1	1	1	1	1	1	1	1	1	1	1	1	1	1	1	1	1	1	1	1	1	1	1	1	1	1	1
0.03		1.43315	1.86609	1.43183	1.81761	1.67985	1.36298	1.42497	1.38004	1.58036	1.11152	2.21296	2.03806	1.86031	2.16123	2.22008	1.69183	0.69851	1.29467	1.52337	1.35154	1.3696	1.3761	1.35402	0.559822	1.24922	1.70344	1.27244	1.37727	1.4474	1.3576	1.62408	1.6519	1.2693	1.1825	1.22757	1.74775	1.60353	1.37405	1.44467	1.43517	1.24625	1.0575	1.27627	1.29944	1.26296	1.10803	1.75493	1.41545
0.1		1.20038	1.67516	1.50626	1.33215	1.5746	1.63115	1.6806	1.63485	1.66058	1.75188	2.21384	2.41137	2.39994	2.74698	2.41279	1.34743	1.7658	1.41432	1.69462	1.358	1.37372	1.25063	1.15144	1.19393	1.21652	1.41695	1.52709	1.36348	1.35037	1.49179	1.57458	1.37382	1.11606	1.24646	0.745371	1.54001	1.95052	2.55654	2.11904	1.87985	1.30505	1.08468	1.29145	1.1192	1.20995	1.26639	1.27517	1.28655
0.3		1.52366	1.86628	1.61419	1.25666	1.52619	1.83648	1.62197	1.80213	0.810152	0.865691	2.31813	2.72483	2.29877	2.10269	2.50717	1.91441	2.14752	1.35799	1.46773	1.43047	1.63987	1.73189	1.34649	1.34186	1.37588	1.62815	1.69422	1.22169	1.44606	1.25859	1.65978	1.56657	1.35381	1.58238	1.1038	1.43122	1.92838	1.99225	2.39511	1.81177	1.45896	1.33431	1.51764	1.47782	1.27183	1.55654	1.75671	1.36252
1		1.33854	1.45183	1.32909	1.47717	1.61996	1.56114	1.42836	1.17346	1.62235	0.814878	2.90584	3.1205	3.1866	3.21683	2.93867	1.84148	2.10223	2.04907	2.09084	1.78887	1.16893	1.58652	1.41853	0.699982	1.02736	1.50982	1.16881	1.49526	1.33124	1.42289	1.44279	1.34305	1.43237	1.3144	1.00782	2.95271	2.8678	2.74686	2.44299	3.23556	1.75964	1.32345	1.06662	1.0139	0.994435	1.67373	1.07337	1.5317
3		1.52448	1.81498	1.74112	1.82665	1.91187	1.59989	1.79301	1.43724	1.13342	1.28943	3.65211	3.19437	2.90183	2.81197	3.09727	1.59911	1.73053	1.98047	1.82715	2.1291	1.54218	1.75839	1.18476	1.30322	1.40734	1.24878	1.22259	1.3489	1.39726	1.44724	1.47479	1.55147	1.57501	1.73125	1.48871	2.65675	2.67757	2.4575	3.14084	2.59605	1.44046	1.06831	1.51919	1.49752	1.29999	1.03258	1.77633	1.30651
10		0.525706	1.05374	1.78853	1.37736	1.71405	1.54817	1.06212	1.59785	1.22246	1.35767	4.09493	4.04271	3.10415	2.26698	3.6501	2.03244	2.17036	1.94126	1.81576	2.22466	1.30461	1.51564	1.21676	1.45814	1.18435	1.26683	1.21933	1.62985	1.39237	1.39152	1.19168	1.39589	1.17916	0.914938	1.28209	2.69404	2.79281	2.38004	1.6755	2.65175	1.41462	1.25741	0.926205	1.36023	1.30446	1.36344	1.72466	1.48402
[truncated: 62 more columns]

## Sheet: 2c
Treatment	Fraction of IEG+ Neurons
DMSO	0.283
DMSO	0.329
DMSO	0.276
DMSO	0.275
DMSO	0.222
DMSO	0.288
DMSO	0.378
DMSO	0.356
GSK-2879552	0.535
GSK-2879552	0.507
GSK-2879552	0.509
GSK-2879552	0.52
GSK-2879552	0.526
GSK-2879552	0.515
GSK-2879552	0.506
GSK-2879552	0.539
EPZ-5676	0.48
EPZ-5676	0.495
EPZ-5676	0.521
EPZ-5676	0.508
EPZ-5676	0.506
EPZ-5676	0.498
EPZ-5676	0.504
EPZ-5676	0.503
Bay K 8644	0.517
Bay K 8644	0.472
Bay K 8644	0.43
Bay K 8644	0.439
Bay K 8644	0.503
Bay K 8644	0.47
Bay K 8644	0.437
Bay K 8644	0.467
G+E+K	0.694
G+E+K	0.651
G+E+K	0.654
G+E+K	0.597
G+E+K	0.579
G+E+K	0.601
G+E+K	0.689
G+E+K	0.577

## Sheet: 2d
Treatment	Total neurite length (uM)
DMSO	43.5
DMSO	194.9
DMSO	166.3
DMSO	160.9
DMSO	143.8
DMSO	180.5
DMSO	186.7
DMSO	177.6
GSK-2879552	322.1
GSK-2879552	195.2
GSK-2879552	267.6
GSK-2879552	278.7
GSK-2879552	284.5
GSK-2879552	297.8
GSK-2879552	379.7
GSK-2879552	277.7
EPZ-5676	392.6
EPZ-5676	336.8
EPZ-5676	234.7
EPZ-5676	272.4
EPZ-5676	239.4
EPZ-5676	321.5
EPZ-5676	299.5
EPZ-5676	271.7
Bay K 8644	283.7
Bay K 8644	394.9
Bay K 8644	293.3
Bay K 8644	401
Bay K 8644	469.8
Bay K 8644	361.1
Bay K 8644	355.7
Bay K 8644	348.4
G+E+K	380.6
G+E+K	334.4
G+E+K	289.9
G+E+K	543.4
G+E+K	492.1
G+E+K	512.7
G+E+K	396.3
G+E+K	472.9

## Sheet: 2e
Treatment	Nucleus area (um2)
DMSO	81.6
DMSO	73.7
DMSO	74.9
DMSO	71.9
DMSO	75.5
DMSO	76.8
DMSO	74.9
DMSO	70.7
GSK-2879552	98.2
GSK-2879552	100.3
GSK-2879552	100.5
GSK-2879552	101.3
GSK-2879552	96.5
GSK-2879552	100.4
GSK-2879552	101
GSK-2879552	97.2
EPZ-5676	99.5
EPZ-5676	99.8
EPZ-5676	103.6
EPZ-5676	95.1
EPZ-5676	95.8
EPZ-5676	95.9
EPZ-5676	95.4
EPZ-5676	100.4
Bay K 8644	90.7
Bay K 8644	87.4
Bay K 8644	90
Bay K 8644	98.4
Bay K 8644	90.2
Bay K 8644	91.9
Bay K 8644	91.5
Bay K 8644	86.4
G+E+K	103
G+E+K	105.1
G+E+K	104.5
G+E+K	105.4
G+E+K	103.7
G+E+K	102.8
G+E+K	102.5
G+E+K	104.9

## Sheet: 2f
Treatment	Roundness index
DMSO	0.9104
DMSO	0.9101
DMSO	0.912
DMSO	0.9065
DMSO	0.913
DMSO	0.912
DMSO	0.915
DMSO	0.9155
GSK-2879552	0.9247
GSK-2879552	0.923
GSK-2879552	0.9207
GSK-2879552	0.9154
GSK-2879552	0.9195
GSK-2879552	0.9186
GSK-2879552	0.9253
GSK-2879552	0.927
EPZ-5676	0.9155
EPZ-5676	0.9231
EPZ-5676	0.926
EPZ-5676	0.9202
EPZ-5676	0.919
EPZ-5676	0.9202
EPZ-5676	0.928
EPZ-5676	0.9269
Bay K 8644	0.9274
Bay K 8644	0.9262
Bay K 8644	0.927
Bay K 8644	0.9223
Bay K 8644	0.9266
Bay K 8644	0.9226
Bay K 8644	0.9252
Bay K 8644	0.9157
G+E+K	0.929
G+E+K	0.9203
G+E+K	0.921
G+E+K	0.9201
G+E+K	0.9281
G+E+K	0.92492
G+E+K	0.9232
G+E+K	0.927

## Sheet: 2g
Treatment	Fraction of IEG+ Neurons
G+E+K	0.644
G+E+K	0.632
G+E+K	0.654
G+E+K	0.587
G+E+K	0.561
G+E+K	0.601
G+E+K	0.639
G+E+K	0.583
G+E+K + NMDA	0.63
G+E+K + NMDA	0.689
G+E+K + NMDA	0.698
G+E+K + NMDA	0.799
G+E+K + NMDA	0.775
G+E+K + NMDA	0.699
G+E+K + NMDA	0.845
G+E+K + NMDA	0.697

## Sheet: 2h
Treatment	Total neurite length (uM)
G+E+K	277.6
G+E+K	232.9
G+E+K	276.9
G+E+K	343.4
G+E+K	302.1
G+E+K	239.7
G+E+K	396.3
G+E+K	322.9
G+E+K + NMDA	469.7
G+E+K + NMDA	811.7
G+E+K + NMDA	697
G+E+K + NMDA	595.1
G+E+K + NMDA	614.5
G+E+K + NMDA	505.7
G+E+K + NMDA	440.2
G+E+K + NMDA	464.1

## Sheet: 2i
Treatment	Nucleus area (um2)
G+E+K	101
G+E+K	106.6
G+E+K	106.3
G+E+K	105.2
G+E+K	105.7
G+E+K	103.8
G+E+K	104.5
G+E+K	105.6
G+E+K + NMDA	117.1
G+E+K + NMDA	116.4
G+E+K + NMDA	107.5
G+E+K + NMDA	109.3
G+E+K + NMDA	105.7
G+E+K + NMDA	108.2
G+E+K + NMDA	108.1
G+E+K + NMDA	107.2

## Sheet: 2j
Treatment	Roundness index
G+E+K	0.9157
G+E+K	0.9236
G+E+K	0.9263
G+E+K	0.9203
G+E+K	0.9191
G+E+K	0.9203
G+E+K	0.9283
G+E+K	0.9265
G+E+K + NMDA	0.9309
G+E+K + NMDA	0.9265
G+E+K + NMDA	0.9278
G+E+K + NMDA	0.9306
G+E+K + NMDA	0.9331
G+E+K + NMDA	0.9248
G+E+K + NMDA	0.9258
G+E+K + NMDA	0.9311
