# Supplementary material for: Combined small-molecule treatment accelerates maturation of human pluripotent stem cell-derived neurons
Source: Nat Biotechnol. 2024 Jan 2;42(10):1515–25. doi: 10.1038/s41587-023-02031-z (PMC11348887; doi:10.1038/s41587-023-02031-z)
Supplement: Supplementary file 10 — Statistical source data. [file 41587_2023_2031_MOESM10_ESM.xlsx]

## Sheet: 3c
Treatment	Punca/100uM
DMSO	1.17
DMSO	1.26
DMSO	1.35
DMSO	1.4
DMSO	1.48
DMSO	1.82
DMSO	1.86
DMSO	1.86
DMSO	1.91
DMSO	1.94
DMSO	1.88
DMSO	1.58
DMSO	1.98
DMSO	2.02
DMSO	2.21
DMSO	2.54
GENtoniK	2.61
GENtoniK	4.19
GENtoniK	4.54
GENtoniK	4.84
GENtoniK	5.02
GENtoniK	5.01
GENtoniK	5.04
GENtoniK	5.17
GENtoniK	5.36
GENtoniK	5.59
GENtoniK	5.79
GENtoniK	5.9
GENtoniK	6.17
GENtoniK	6.23
GENtoniK	6.33
GENtoniK	7.79

## Sheet: 3d
		APs	NO APs
	DMSO	4	7
	GENtoniK	10	1

## Sheet: 3e
	Frequency Action Potentials (Hz)
	DMSO	GENtoniK
	1	4
	1	7
	0	2
	0	4
	2	5
	2	1
	0	3
	0	7
	0	7
	0	1
	0	0

## Sheet: 3f
	Action Potential Threshold (mV)
	DMSO	GENtoniK
	-36	-43
	-32	-43
	-39	-40
	-37	-40
		-40
		-40
		-37
		-39.3
		-49
		-39

## Sheet: 3g
		Resting Membrane Potential (mV)
		DMSO	GENtoniK
		-50	-50
		-33	-40
		-25	-39
		-22	-33
		-35	-30
		-33	-41
		-33	-33
		-37	-38
		-15	-44
		-37	-38
		-15	-30

## Sheet: 3i
		Quantification of sEPSCs amplitude via AMPA receptors
		DMSO	GENtoniK
		-17	-22
		-17.5	-29
		-19	-29
		-19	-19
		-20	-18.7
		-17	-22
		-15	-31
		-16	-35
		-20	-21
		-19.2	-31
		-20

## Sheet: 3j
		Quantifications of sEPSCs amplitude via NMDA receptors
		DMSO	GENtoniK
		27	19.8
		21	65
		22	49
		22	34
		23.6	44
		16	22
		17	28
		17	19
		32	28
		19	22

## Sheet: 3k
		sEPSCs burst duration
		DMSO	GENtoniK
		0	19
		0	5
		0	5
		1.3	3.2
		3.7	10
		0	5.4
		0	3.3
		4	4.5
		3

## Sheet: 3l
Direction	Term	Name	List Total	Count	%	PValue
Down	GO:0031103	axon regeneration	612	6	0.98	4.6e-05
Down	GO:0006355	regulation of transcription, DNA-templated	612	73	11.93	0.000161
Down	GO:0007411	axon guidance	612	14	2.29	0.00146
Down	GO:0001764	neuron migration	612	11	1.8	0.00163
Down	GO:0006397	mRNA processing	612	14	2.29	0.00412
Up	GO:0034220	ion transmembrane transport	188	6	3.19	1.65e-06
Up	GO:0007268	chemical synaptic transmission	188	13	6.91	4.32e-13
Up	GO:0061621	canonical glycolysis	188	5	2.66	0.000136
Up	GO:0043524	negative regulation of neuron apoptotic process	188	7	3.72	0.000783
Up	GO:0007399	nervous system development	188	10	5.32	0.000872
