# Supplementary material for: Combined small-molecule treatment accelerates maturation of human pluripotent stem cell-derived neurons
Source: Nat Biotechnol. 2024 Jan 2;42(10):1515–25. doi: 10.1038/s41587-023-02031-z (PMC11348887; doi:10.1038/s41587-023-02031-z)
Supplement: Supplementary file 11 — Statistical source data. [file 41587_2023_2031_MOESM11_ESM.xlsx]

## Sheet: 4b
Treatment	Syn1 Puncta
DMSO	1011
DMSO	1169
DMSO	1611
DMSO	1910
DMSO	1996
DMSO	2111
DMSO	2247
DMSO	2993
GENtoniK	3809
GENtoniK	4150
GENtoniK	4214
GENtoniK	4698
GENtoniK	5012
GENtoniK	5186
GENtoniK	5709
GENtoniK	5790

## Sheet: 4d
Treatment	EGR1+ Nuclei
DMSO	18
DMSO	14
DMSO	17
DMSO	19
DMSO	19
DMSO	28
DMSO	30
DMSO	29
GENtoniK	199
GENtoniK	247
GENtoniK	270
GENtoniK	298
GENtoniK	321
GENtoniK	372
GENtoniK	410
GENtoniK	449

## Sheet: 4f
Treatment	Number of Spikes
DMSO	12
DMSO	10
DMSO	6
DMSO	5
DMSO	5
DMSO	5
DMSO	5
DMSO	4
DMSO	4
DMSO	4
DMSO	4
DMSO	4
DMSO	4
DMSO	4
DMSO	3
DMSO	3
DMSO	3
DMSO	3
DMSO	3
DMSO	3
DMSO	3
DMSO	3
DMSO	3
DMSO	3
DMSO	3
DMSO	3
DMSO	2
DMSO	2
DMSO	2
DMSO	2
DMSO	2
DMSO	2
DMSO	1
DMSO	0
DMSO	0
DMSO	0
DMSO	0
DMSO	0
DMSO	0
DMSO	0
DMSO	0
DMSO	0
DMSO	0
DMSO	0
DMSO	0
GENtoniK	19
GENtoniK	18
GENtoniK	16
GENtoniK	16
GENtoniK	15
GENtoniK	12
GENtoniK	11
GENtoniK	10
GENtoniK	10
GENtoniK	9
GENtoniK	9
GENtoniK	9
GENtoniK	8
GENtoniK	8
GENtoniK	7
GENtoniK	7
GENtoniK	6
GENtoniK	5
GENtoniK	5
GENtoniK	5
GENtoniK	5
GENtoniK	5
GENtoniK	5
GENtoniK	5
GENtoniK	5
GENtoniK	5
GENtoniK	4
GENtoniK	4
GENtoniK	4
GENtoniK	4
GENtoniK	4
GENtoniK	4
GENtoniK	4
GENtoniK	3
GENtoniK	3
GENtoniK	3
GENtoniK	2
GENtoniK	2
GENtoniK	2
GENtoniK	2
GENtoniK	1
GENtoniK	1
GENtoniK	1
GENtoniK	1
GENtoniK	0
GENtoniK	0
GENtoniK	0

## Sheet: 4h
	Fraction of FOS+ Spinal Motor neurons
	DMSO	GENtoniK
	0.385366	0.731481
	0.434783	0.736842
	0.450847	0.796429
	0.506639	0.759288
	0.401961	0.688235
	0.408163	0.784615
	0.443862	0.622901
	0.439208	0.736485
	0.39724	0.720679
	0.490631	0.69021
	0.411167	0.733557
	0.474283	0.762104

## Sheet: 4i
	Spinal Motor Neurite Length (μm)
	DMSO	GENtoniK
	1347.45	3316.69
	1586.48	3321.4
	2331.55	3421.08
	1226.58	3021.71
	1583.71	2581.41
	2536.57	3650.74
	1982.71	2949.32
	1875.06	3672.31
	1310.96	3019.18
	1399.31	2909.46
	1773.61	3084.61
	1661.52	3114.62

## Sheet: 4j
	Spinal Motor Neurons Nuclear Area (μm2)
	DMSO	GENtoniK
	118.662	132.204
	115.652	121.576
	114.333	119.057
	124.728	119.227
	112.095	133.07
	112.053	123.103
	114.235	115.245
	113.962	122.233
	116.201	121.925
	115.832	124.784
	111.764	136.235
	110.518

## Sheet: 4l
Treatment	Timepoint	Firing rate (spikes/s)
DMSO	D3	2.783
DMSO	D3	2.232
DMSO	D3	2.098
DMSO	D3	2.063
DMSO	D3	1.535
DMSO	D3	1.528
DMSO	D3	2.02
DMSO	D3	1.514
DMSO	D3	1.513
DMSO	D3	1.469
DMSO	D3	1.423
DMSO	D3	1.955
DMSO	D3	1.601
DMSO	D3	1.944
DMSO	D3	1.876
DMSO	D3	1.367
DMSO	D3	1.865
DMSO	D3	1.784
DMSO	D3	1.363
DMSO	D3	1.347
DMSO	D3	1.779
DMSO	D3	1.33
DMSO	D3	1.304
DMSO	D3	1.261
DMSO	D3	1.751
DMSO	D3	1.228
DMSO	D3	1.694
DMSO	D3	1.665
DMSO	D3	1.184
DMSO	D3	1.136
DMSO	D3	1.126
DMSO	D3	1.109
DMSO	D3	1.091
DMSO	D3	1.089
DMSO	D3	1.085
DMSO	D3	1.043
DMSO	D3	1.04
DMSO	D3	1.031
DMSO	D3	1.022
DMSO	D3	1.022
DMSO	D3	1.016
DMSO	D3	0.992
DMSO	D3	0.98
DMSO	D3	0.968
DMSO	D3	0.964
DMSO	D3	0.956
DMSO	D3	0.949
DMSO	D3	0.891
DMSO	D3	0.888
DMSO	D3	0.886
DMSO	D3	0.869
DMSO	D3	0.846
DMSO	D3	0.844
DMSO	D3	0.815
DMSO	D3	0.793
DMSO	D3	0.148
DMSO	D3	0.787
DMSO	D3	0.782
DMSO	D3	0.76
DMSO	D3	0.76
DMSO	D3	0.746
DMSO	D3	0.727
DMSO	D3	0.724
DMSO	D3	0.708
DMSO	D3	0.691
DMSO	D3	0.669
DMSO	D3	0.66
DMSO	D3	0.656
DMSO	D3	0.65
DMSO	D3	0.621
DMSO	D3	0.601
DMSO	D3	0.134
DMSO	D3	0.588
DMSO	D3	0.58
DMSO	D3	0.132
DMSO	D3	0.126
DMSO	D3	0.122
DMSO	D3	0.118
DMSO	D3	0.11
DMSO	D3	0.577
DMSO	D3	0.576
DMSO	D3	0.565
DMSO	D3	0.549
DMSO	D3	0.544
DMSO	D3	0.528
DMSO	D3	0.515
DMSO	D3	0.261
DMSO	D3	0.108
DMSO	D3	0.515
DMSO	D3	0.509
DMSO	D3	0.106
DMSO	D3	0.256
DMSO	D3	0.505
DMSO	D3	0.449
DMSO	D3	0.249
DMSO	D3	0.433
DMSO	D3	0.075
DMSO	D3	0.069
DMSO	D3	0.063
DMSO	D3	0.003
DMSO	D3	0.036
DMSO	D3	0.007
DMSO	D3	0.43
DMSO	D3	0.232
DMSO	D3	0.429
DMSO	D3	0.23
DMSO	D3	0.402
DMSO	D3	0.217
DMSO	D3	0.383
DMSO	D3	0.211
DMSO	D3	0.374
DMSO	D3	0.208
DMSO	D3	0.363
DMSO	D3	0.192
DMSO	D3	0.181
DMSO	D3	0.361
DMSO	D3	0.178
DMSO	D3	0.153
DMSO	D3	0.149
DMSO	D3	0.361
DMSO	D3	0.326
DMSO	D3	0.312
DMSO	D3	0.311
DMSO	D3	0.309
DMSO	D3	0.303
DMSO	D3	0.3
DMSO	D3	0.295
DMSO	D3	0.002
DMSO	D6	3.537
DMSO	D6	3.28
DMSO	D6	3.159
DMSO	D6	3.017
DMSO	D6	2.713
DMSO	D6	2.647
DMSO	D6	2.404
DMSO	D6	2.287
DMSO	D6	2.217
DMSO	D6	2.071
DMSO	D6	2.069
DMSO	D6	2.065
DMSO	D6	2.02
DMSO	D6	1.9
DMSO	D6	1.889
DMSO	D6	1.873
DMSO	D6	1.73
DMSO	D6	1.633
DMSO	D6	1.613
DMSO	D6	1.576
DMSO	D6	1.467
DMSO	D6	1.401
DMSO	D6	1.326
DMSO	D6	1.312
DMSO	D6	1.307
DMSO	D6	1.285
DMSO	D6	1.281
DMSO	D6	1.274
DMSO	D6	1.258
DMSO	D6	1.257
DMSO	D6	1.252
DMSO	D6	1.242
DMSO	D6	1.219
DMSO	D6	1.215
DMSO	D6	1.209
DMSO	D6	1.203
DMSO	D6	1.203
DMSO	D6	1.195
DMSO	D6	1.164
DMSO	D6	1.131
DMSO	D6	1.114
DMSO	D6	1.101
DMSO	D6	1.083
DMSO	D6	1.064
DMSO	D6	1.055
DMSO	D6	1.038
DMSO	D6	1.018
DMSO	D6	1.011
DMSO	D6	1.002
DMSO	D6	0.995
DMSO	D6	0.974
DMSO	D6	0.941
DMSO	D6	0.933
DMSO	D6	0.931
DMSO	D6	0.92
DMSO	D6	0.904
DMSO	D6	0.876
DMSO	D6	0.872
DMSO	D6	0.851
DMSO	D6	0.849
DMSO	D6	0.837
DMSO	D6	0.829
DMSO	D6	0.826
DMSO	D6	0.821
DMSO	D6	0.787
DMSO	D6	0.77
DMSO	D6	0.728
DMSO	D6	0.718
DMSO	D6	0.691
DMSO	D6	0.675
DMSO	D6	0.672
DMSO	D6	0.644
DMSO	D6	0.637
DMSO	D6	0.637
DMSO	D6	0.629
DMSO	D6	0.628
DMSO	D6	0.579
DMSO	D6	0.537
DMSO	D6	0.512
DMSO	D6	0.508
DMSO	D6	0.506
DMSO	D6	0.506
DMSO	D6	0.491
DMSO	D6	0.487
DMSO	D6	0.457
DMSO	D6	0.456
DMSO	D6	0.452
DMSO	D6	0.444
DMSO	D6	0.422
DMSO	D6	0.407
DMSO	D6	0.4
DMSO	D6	0.35
DMSO	D6	0.347
DMSO	D6	0.312
DMSO	D6	0.292
DMSO	D6	0.285
DMSO	D6	0.271
DMSO	D6	0.26
DMSO	D6	0.255
DMSO	D6	0.236
DMSO	D6	0.231
DMSO	D6	0.226
DMSO	D6	0.225
DMSO	D6	0.221
DMSO	D6	0.204
DMSO	D6	0.199
DMSO	D6	0.194
DMSO	D6	0.187
DMSO	D6	0.166
DMSO	D6	0.165
DMSO	D6	0.161
DMSO	D6	0.138
DMSO	D6	0.13
DMSO	D6	0.123
DMSO	D6	0.116
DMSO	D6	0.115
DMSO	D6	0.112
DMSO	D6	0.111
DMSO	D6	0.104
DMSO	D6	0.103
DMSO	D6	0.086
DMSO	D6	0.083
DMSO	D6	0.066
DMSO	D6	0.055
DMSO	D6	0.036
DMSO	D6	0.03
DMSO	D6	0.029
DMSO	D6	0.022
DMSO	D9	3.53
DMSO	D9	3.211
DMSO	D9	2.938
DMSO	D9	2.761
DMSO	D9	2.722
DMSO	D9	2.679
DMSO	D9	2.556
DMSO	D9	2.548
DMSO	D9	2.527
DMSO	D9	2.427
DMSO	D9	2.299
DMSO	D9	2.281
DMSO	D9	2.255
DMSO	D9	2.167
DMSO	D9	2.118
DMSO	D9	2.006
DMSO	D9	1.932
DMSO	D9	1.877
DMSO	D9	1.844
DMSO	D9	1.798
DMSO	D9	1.78
DMSO	D9	1.778
DMSO	D9	1.682
DMSO	D9	1.631
DMSO	D9	1.502
DMSO	D9	1.494
DMSO	D9	1.481
DMSO	D9	1.43
DMSO	D9	1.422
DMSO	D9	1.396
DMSO	D9	1.393
DMSO	D9	1.379
DMSO	D9	1.377
DMSO	D9	1.361
DMSO	D9	1.351
DMSO	D9	1.332
DMSO	D9	1.326
DMSO	D9	1.279
DMSO	D9	1.278
DMSO	D9	1.136
DMSO	D9	1.132
DMSO	D9	1.11
DMSO	D9	1.104
DMSO	D9	1.101
DMSO	D9	1.082
DMSO	D9	1.078
DMSO	D9	1.049
DMSO	D9	1.047
DMSO	D9	1.022
DMSO	D9	1.018
DMSO	D9	1.008
DMSO	D9	1.006
DMSO	D9	0.984
DMSO	D9	0.964
DMSO	D9	0.926
DMSO	D9	0.825
DMSO	D9	0.816
DMSO	D9	0.799
DMSO	D9	0.787
DMSO	D9	0.786
DMSO	D9	0.762
DMSO	D9	0.752
DMSO	D9	0.738
DMSO	D9	0.706
DMSO	D9	0.706
DMSO	D9	0.694
DMSO	D9	0.69
DMSO	D9	0.653
DMSO	D9	0.639
DMSO	D9	0.63
DMSO	D9	0.623
DMSO	D9	0.62
DMSO	D9	0.612
DMSO	D9	0.592
DMSO	D9	0.591
DMSO	D9	0.589
DMSO	D9	0.587
DMSO	D9	0.571
DMSO	D9	0.567
DMSO	D9	0.558
DMSO	D9	0.556
DMSO	D9	0.552
DMSO	D9	0.54
DMSO	D9	0.536
DMSO	D9	0.527
DMSO	D9	0.508
DMSO	D9	0.507
DMSO	D9	0.498
DMSO	D9	0.495
DMSO	D9	0.492
DMSO	D9	0.473
DMSO	D9	0.427
DMSO	D9	0.404
DMSO	D9	0.402
DMSO	D9	0.4
DMSO	D9	0.395
DMSO	D9	0.375
DMSO	D9	0.37
DMSO	D9	0.352
DMSO	D9	0.352
DMSO	D9	0.346
DMSO	D9	0.319
DMSO	D9	0.319
DMSO	D9	0.319
DMSO	D9	0.319
DMSO	D9	0.303
DMSO	D9	0.287
DMSO	D9	0.278
DMSO	D9	0.256
DMSO	D9	0.227
DMSO	D9	0.224
DMSO	D9	0.201
DMSO	D9	0.198
DMSO	D9	0.198
DMSO	D9	0.193
DMSO	D9	0.193
DMSO	D9	0.184
DMSO	D9	0.178
DMSO	D9	0.137
DMSO	D9	0.132
DMSO	D9	0.124
DMSO	D9	0.122
DMSO	D9	0.083
DMSO	D9	0.04
DMSO	D9	0.029
DMSO	D9	0.026
DMSO	D9	0.02
DMSO	D9	0.01
DMSO	D12	6.71
DMSO	D12	6.185
DMSO	D12	5.846
DMSO	D12	4.889
DMSO	D12	4.579
DMSO	D12	4.499
DMSO	D12	4.365
DMSO	D12	4.17
DMSO	D12	4.063
DMSO	D12	4.049
DMSO	D12	3.984
DMSO	D12	3.825
DMSO	D12	3.77
DMSO	D12	3.724
DMSO	D12	3.645
DMSO	D12	3.642
DMSO	D12	3.639
DMSO	D12	3.604
DMSO	D12	3.569
DMSO	D12	3.454
DMSO	D12	3.439
DMSO	D12	3.275
DMSO	D12	3.271
DMSO	D12	3.264
DMSO	D12	3.26
DMSO	D12	3.194
DMSO	D12	3.133
DMSO	D12	3.099
DMSO	D12	3.049
DMSO	D12	3.007
DMSO	D12	2.931
DMSO	D12	2.925
DMSO	D12	2.832
DMSO	D12	2.673
DMSO	D12	2.495
DMSO	D12	2.419
DMSO	D12	2.373
DMSO	D12	2.205
DMSO	D12	2.203
DMSO	D12	2.118
DMSO	D12	2.107
DMSO	D12	2.057
DMSO	D12	2.028
DMSO	D12	1.994
DMSO	D12	1.932
DMSO	D12	1.922
DMSO	D12	1.908
DMSO	D12	1.861
DMSO	D12	1.855
DMSO	D12	1.845
DMSO	D12	1.826
DMSO	D12	1.795
DMSO	D12	1.752
DMSO	D12	1.736
DMSO	D12	1.73
DMSO	D12	1.698
DMSO	D12	1.689
DMSO	D12	1.668
DMSO	D12	1.651
DMSO	D12	1.622
DMSO	D12	1.604
DMSO	D12	1.563
DMSO	D12	1.559
DMSO	D12	1.514
DMSO	D12	1.499
DMSO	D12	1.485
DMSO	D12	1.473
DMSO	D12	1.425
DMSO	D12	1.412
DMSO	D12	1.408
DMSO	D12	1.307
DMSO	D12	1.303
DMSO	D12	1.279
DMSO	D12	1.189
DMSO	D12	1.176
DMSO	D12	1.143
DMSO	D12	1.137
DMSO	D12	1.128
DMSO	D12	1.128
DMSO	D12	1.112
DMSO	D12	1.055
DMSO	D12	1.036
DMSO	D12	1.027
DMSO	D12	0.959
DMSO	D12	0.957
DMSO	D12	0.941
DMSO	D12	0.926
DMSO	D12	0.91
DMSO	D12	0.871
DMSO	D12	0.85
DMSO	D12	0.833
DMSO	D12	0.801
DMSO	D12	0.794
DMSO	D12	0.776
DMSO	D12	0.772
DMSO	D12	0.765
DMSO	D12	0.745
DMSO	D12	0.739
DMSO	D12	0.709
DMSO	D12	0.697
DMSO	D12	0.666
DMSO	D12	0.657
DMSO	D12	0.638
DMSO	D12	0.614
DMSO	D12	0.583
DMSO	D12	0.578
DMSO	D12	0.57
DMSO	D12	0.556
DMSO	D12	0.54
DMSO	D12	0.479
DMSO	D12	0.476
DMSO	D12	0.446
DMSO	D12	0.395
DMSO	D12	0.354
DMSO	D12	0.346
DMSO	D12	0.339
DMSO	D12	0.298
DMSO	D12	0.278
DMSO	D12	0.272
DMSO	D12	0.239
DMSO	D12	0.237
DMSO	D12	0.215
DMSO	D12	0.164
DMSO	D12	0.091
DMSO	D12	0.076
DMSO	D12	0.043
DMSO	D12	0.032
DMSO	D12	0.017
DMSO	D21	7.463
DMSO	D21	6.953
DMSO	D21	6.654
DMSO	D21	6.406
DMSO	D21	6.283
DMSO	D21	5.537
DMSO	D21	5.454
DMSO	D21	5.419
DMSO	D21	4.971
DMSO	D21	4.97
DMSO	D21	4.915
DMSO	D21	4.852
DMSO	D21	4.791
DMSO	D21	4.722
DMSO	D21	4.691
DMSO	D21	4.609
DMSO	D21	4.595
DMSO	D21	4.461
DMSO	D21	4.236
DMSO	D21	4.048
DMSO	D21	4.002
DMSO	D21	3.892
DMSO	D21	3.762
DMSO	D21	3.673
DMSO	D21	3.627
DMSO	D21	3.559
DMSO	D21	3.534
DMSO	D21	3.39
DMSO	D21	3.328
DMSO	D21	3.292
DMSO	D21	3.244
DMSO	D21	3.203
DMSO	D21	3.164
DMSO	D21	2.967
DMSO	D21	2.963
DMSO	D21	2.942
DMSO	D21	2.937
DMSO	D21	2.798
DMSO	D21	2.787
DMSO	D21	2.753
DMSO	D21	2.72
DMSO	D21	2.703
DMSO	D21	2.68
DMSO	D21	2.6
DMSO	D21	2.591
DMSO	D21	2.564
DMSO	D21	2.561
DMSO	D21	2.548
DMSO	D21	2.502
DMSO	D21	2.446
DMSO	D21	2.428
DMSO	D21	2.402
DMSO	D21	2.387
DMSO	D21	2.372
DMSO	D21	2.366
DMSO	D21	2.333
DMSO	D21	2.286
DMSO	D21	2.277
DMSO	D21	2.263
DMSO	D21	2.145
DMSO	D21	2.121
DMSO	D21	2.09
DMSO	D21	2.037
DMSO	D21	2.03
DMSO	D21	1.847
DMSO	D21	1.835
DMSO	D21	1.804
DMSO	D21	1.792
DMSO	D21	1.76
DMSO	D21	1.729
DMSO	D21	1.721
DMSO	D21	1.7
DMSO	D21	1.619
DMSO	D21	1.567
DMSO	D21	1.536
DMSO	D21	1.506
DMSO	D21	1.475
DMSO	D21	1.458
DMSO	D21	1.374
DMSO	D21	1.367
DMSO	D21	1.255
DMSO	D21	1.243
DMSO	D21	1.241
DMSO	D21	1.228
DMSO	D21	1.161
DMSO	D21	1.159
DMSO	D21	1.076
DMSO	D21	1.059
DMSO	D21	0.998
DMSO	D21	0.97
DMSO	D21	0.916
DMSO	D21	0.894
DMSO	D21	0.868
DMSO	D21	0.763
DMSO	D21	0.755
DMSO	D21	0.713
DMSO	D21	0.677
DMSO	D21	0.653
DMSO	D21	0.611
DMSO	D21	0.517
DMSO	D21	0.515
DMSO	D21	0.513
DMSO	D21	0.512
DMSO	D21	0.467
DMSO	D21	0.443
DMSO	D21	0.414
DMSO	D21	0.383
DMSO	D21	0.377
DMSO	D21	0.374
DMSO	D21	0.374
DMSO	D21	0.338
DMSO	D21	0.333
DMSO	D21	0.309
DMSO	D21	0.288
DMSO	D21	0.284
DMSO	D21	0.197
DMSO	D21	0.163
DMSO	D21	0.163
DMSO	D21	0.162
DMSO	D21	0.158
DMSO	D21	0.152
DMSO	D21	0.132
DMSO	D21	0.099
DMSO	D21	0.095
DMSO	D21	0.092
DMSO	D21	0.056
DMSO	D21	0.054
DMSO	D21	0.019
DMSO	D18	9.598
DMSO	D18	8.428
DMSO	D18	7.313
DMSO	D18	7.036
DMSO	D18	5.993
DMSO	D18	5.952
DMSO	D18	5.488
DMSO	D18	5.388
DMSO	D18	4.908
DMSO	D18	4.841
DMSO	D18	4.785
DMSO	D18	4.573
DMSO	D18	4.511
DMSO	D18	4.438
DMSO	D18	4.417
DMSO	D18	4.353
DMSO	D18	4.289
DMSO	D18	4.27
DMSO	D18	4.215
DMSO	D18	4.054
DMSO	D18	3.708
DMSO	D18	3.704
DMSO	D18	3.52
DMSO	D18	3.508
DMSO	D18	3.471
DMSO	D18	3.375
DMSO	D18	3.274
DMSO	D18	3.263
DMSO	D18	3.263
DMSO	D18	3.211
DMSO	D18	3.136
DMSO	D18	3.128
DMSO	D18	3.049
DMSO	D18	3.008
DMSO	D18	2.989
DMSO	D18	2.984
DMSO	D18	2.888
DMSO	D18	2.827
DMSO	D18	2.665
DMSO	D18	2.656
DMSO	D18	2.613
DMSO	D18	2.432
DMSO	D18	2.407
DMSO	D18	2.381
DMSO	D18	2.334
DMSO	D18	2.259
DMSO	D18	2.247
DMSO	D18	2.235
DMSO	D18	2.218
DMSO	D18	2.189
DMSO	D18	2.174
DMSO	D18	2.122
DMSO	D18	2.108
DMSO	D18	2.087
DMSO	D18	2.059
DMSO	D18	2.054
DMSO	D18	2.046
DMSO	D18	2.031
DMSO	D18	2.02
DMSO	D18	2.011
DMSO	D18	2.006
DMSO	D18	1.956
DMSO	D18	1.877
DMSO	D18	1.868
DMSO	D18	1.857
DMSO	D18	1.855
DMSO	D18	1.815
DMSO	D18	1.815
DMSO	D18	1.804
DMSO	D18	1.767
DMSO	D18	1.752
DMSO	D18	1.744
DMSO	D18	1.636
DMSO	D18	1.619
DMSO	D18	1.616
DMSO	D18	1.589
DMSO	D18	1.585
DMSO	D18	1.564
DMSO	D18	1.564
DMSO	D18	1.538
DMSO	D18	1.522
DMSO	D18	1.486
DMSO	D18	1.457
DMSO	D18	1.433
DMSO	D18	1.428
DMSO	D18	1.418
DMSO	D18	1.415
DMSO	D18	1.35
DMSO	D18	1.306
DMSO	D18	1.246
DMSO	D18	1.205
DMSO	D18	1.153
DMSO	D18	1.119
DMSO	D18	1.11
DMSO	D18	1.107
DMSO	D18	1.061
DMSO	D18	1.049
DMSO	D18	1.015
DMSO	D18	0.986
DMSO	D18	0.969
DMSO	D18	0.927
DMSO	D18	0.854
DMSO	D18	0.827
DMSO	D18	0.767
DMSO	D18	0.733
DMSO	D18	0.725
DMSO	D18	0.675
DMSO	D18	0.663
DMSO	D18	0.648
DMSO	D18	0.625
DMSO	D18	0.547
DMSO	D18	0.535
DMSO	D18	0.534
DMSO	D18	0.51
DMSO	D18	0.441
DMSO	D18	0.383
DMSO	D18	0.364
DMSO	D18	0.363
DMSO	D18	0.311
DMSO	D18	0.273
DMSO	D18	0.251
DMSO	D18	0.197
DMSO	D18	0.168
DMSO	D18	0.158
DMSO	D18	0.124
DMSO	D18	0.11
DMSO	D18	0.081
DMSO	D18	0.061
GENtoniK	D3	3.686
GENtoniK	D3	2.512
GENtoniK	D3	2.197
GENtoniK	D3	2.128
GENtoniK	D3	1.994
GENtoniK	D3	1.506
GENtoniK	D3	1.467
GENtoniK	D3	1.918
GENtoniK	D3	1.376
GENtoniK	D3	1.362
GENtoniK	D3	1.345
GENtoniK	D3	1.315
GENtoniK	D3	1.877
GENtoniK	D3	1.537
GENtoniK	D3	1.824
GENtoniK	D3	1.788
GENtoniK	D3	1.305
GENtoniK	D3	1.755
GENtoniK	D3	1.751
GENtoniK	D3	1.297
GENtoniK	D3	1.293
GENtoniK	D3	1.736
GENtoniK	D3	1.271
GENtoniK	D3	1.254
GENtoniK	D3	1.251
GENtoniK	D3	1.733
GENtoniK	D3	1.234
GENtoniK	D3	1.719
GENtoniK	D3	1.6
GENtoniK	D3	1.234
GENtoniK	D3	1.209
GENtoniK	D3	1.185
GENtoniK	D3	1.171
GENtoniK	D3	1.129
GENtoniK	D3	1.123
GENtoniK	D3	1.119
GENtoniK	D3	1.099
GENtoniK	D3	1.096
GENtoniK	D3	1.093
GENtoniK	D3	1.076
GENtoniK	D3	1.068
GENtoniK	D3	1.029
GENtoniK	D3	1.021
GENtoniK	D3	1.017
GENtoniK	D3	1.015
GENtoniK	D3	1.004
GENtoniK	D3	0.973
GENtoniK	D3	0.963
GENtoniK	D3	0.953
GENtoniK	D3	0.932
GENtoniK	D3	0.927
GENtoniK	D3	0.918
GENtoniK	D3	0.918
GENtoniK	D3	0.912
GENtoniK	D3	0.894
GENtoniK	D3	0.847
GENtoniK	D3	0.179
GENtoniK	D3	0.816
GENtoniK	D3	0.806
GENtoniK	D3	0.773
GENtoniK	D3	0.773
GENtoniK	D3	0.769
GENtoniK	D3	0.767
GENtoniK	D3	0.756
GENtoniK	D3	0.716
GENtoniK	D3	0.704
GENtoniK	D3	0.693
GENtoniK	D3	0.67
GENtoniK	D3	0.665
GENtoniK	D3	0.665
GENtoniK	D3	0.654
GENtoniK	D3	0.625
GENtoniK	D3	0.17
GENtoniK	D3	0.619
GENtoniK	D3	0.617
GENtoniK	D3	0.153
GENtoniK	D3	0.134
GENtoniK	D3	0.082
GENtoniK	D3	0.077
GENtoniK	D3	0.077
GENtoniK	D3	0.614
GENtoniK	D3	0.584
GENtoniK	D3	0.581
GENtoniK	D3	0.58
GENtoniK	D3	0.571
GENtoniK	D3	0.571
GENtoniK	D3	0.535
GENtoniK	D3	0.281
GENtoniK	D3	0.071
GENtoniK	D3	0.519
GENtoniK	D3	0.516
GENtoniK	D3	0.066
GENtoniK	D3	0.271
GENtoniK	D3	0.504
GENtoniK	D3	0.499
GENtoniK	D3	0.27
GENtoniK	D3	0.496
GENtoniK	D3	0.059
GENtoniK	D3	0.052
GENtoniK	D3	0.041
GENtoniK	D3	0.007
GENtoniK	D3	0.03
GENtoniK	D3	0.025
GENtoniK	D3	0.473
GENtoniK	D3	0.266
GENtoniK	D3	0.47
GENtoniK	D3	0.241
GENtoniK	D3	0.47
GENtoniK	D3	0.238
GENtoniK	D3	0.469
GENtoniK	D3	0.234
GENtoniK	D3	0.468
GENtoniK	D3	0.223
GENtoniK	D3	0.442
GENtoniK	D3	0.219
GENtoniK	D3	0.214
GENtoniK	D3	0.431
GENtoniK	D3	0.189
GENtoniK	D3	0.185
GENtoniK	D3	0.183
GENtoniK	D3	0.43
GENtoniK	D3	0.427
GENtoniK	D3	0.413
GENtoniK	D3	0.413
GENtoniK	D3	0.39
GENtoniK	D3	0.384
GENtoniK	D3	0.327
GENtoniK	D3	0.311
GENtoniK	D6	30.52
GENtoniK	D6	4.074
GENtoniK	D6	5.189
GENtoniK	D6	0.814
GENtoniK	D6	13.526
GENtoniK	D6	5.307
GENtoniK	D6	5.307
GENtoniK	D6	0.567
GENtoniK	D6	5.197
GENtoniK	D6	4.878
GENtoniK	D6	4.789
GENtoniK	D6	4.784
GENtoniK	D6	12.469
GENtoniK	D6	5.357
GENtoniK	D6	12.336
GENtoniK	D6	0.309
GENtoniK	D6	4.767
GENtoniK	D6	0.198
GENtoniK	D6	12.02
GENtoniK	D6	4.708
GENtoniK	D6	4.666
GENtoniK	D6	11.791
GENtoniK	D6	4.555
GENtoniK	D6	4.52
GENtoniK	D6	4.471
GENtoniK	D6	0.594
GENtoniK	D6	4.45
GENtoniK	D6	0.582
GENtoniK	D6	5.366
GENtoniK	D6	4.212
GENtoniK	D6	4.162
GENtoniK	D6	4.135
GENtoniK	D6	4.018
GENtoniK	D6	3.995
GENtoniK	D6	3.979
GENtoniK	D6	3.927
GENtoniK	D6	3.922
GENtoniK	D6	3.914
GENtoniK	D6	3.888
GENtoniK	D6	3.85
GENtoniK	D6	3.791
GENtoniK	D6	3.79
GENtoniK	D6	3.773
GENtoniK	D6	3.724
GENtoniK	D6	3.64
GENtoniK	D6	3.552
GENtoniK	D6	3.486
GENtoniK	D6	3.377
GENtoniK	D6	3.314
GENtoniK	D6	3.299
GENtoniK	D6	3.176
GENtoniK	D6	3.174
GENtoniK	D6	3.053
GENtoniK	D6	3.026
GENtoniK	D6	2.972
GENtoniK	D6	2.894
GENtoniK	D6	0.761
GENtoniK	D6	2.889
GENtoniK	D6	2.851
GENtoniK	D6	2.812
GENtoniK	D6	2.793
GENtoniK	D6	2.683
GENtoniK	D6	2.63
GENtoniK	D6	2.613
GENtoniK	D6	2.556
GENtoniK	D6	2.533
GENtoniK	D6	2.519
GENtoniK	D6	2.494
GENtoniK	D6	2.427
GENtoniK	D6	2.339
GENtoniK	D6	2.275
GENtoniK	D6	2.271
GENtoniK	D6	0.738
GENtoniK	D6	2.257
GENtoniK	D6	2.254
GENtoniK	D6	0.638
GENtoniK	D6	0.526
GENtoniK	D6	0.5
GENtoniK	D6	0.478
GENtoniK	D6	0.472
GENtoniK	D6	2.176
GENtoniK	D6	2.044
GENtoniK	D6	2.044
GENtoniK	D6	2.004
GENtoniK	D6	1.822
GENtoniK	D6	1.781
GENtoniK	D6	1.776
GENtoniK	D6	1.127
GENtoniK	D6	0.465
GENtoniK	D6	1.693
GENtoniK	D6	1.671
GENtoniK	D6	0.276
GENtoniK	D6	1.101
GENtoniK	D6	1.654
GENtoniK	D6	1.63
GENtoniK	D6	1.052
GENtoniK	D6	1.583
GENtoniK	D6	0.155
GENtoniK	D6	0.149
GENtoniK	D6	0.149
GENtoniK	D6	0.018
GENtoniK	D6	0.137
GENtoniK	D6	0.035
GENtoniK	D6	1.515
GENtoniK	D6	1.033
GENtoniK	D6	1.502
GENtoniK	D6	1.02
GENtoniK	D6	1.496
GENtoniK	D6	0.963
GENtoniK	D6	1.487
GENtoniK	D6	0.939
GENtoniK	D6	1.464
GENtoniK	D6	0.927
GENtoniK	D6	1.448
GENtoniK	D6	0.915
GENtoniK	D6	0.895
GENtoniK	D6	1.424
GENtoniK	D6	0.891
GENtoniK	D6	0.882
GENtoniK	D6	0.846
GENtoniK	D6	1.349
GENtoniK	D6	1.3
GENtoniK	D6	1.293
GENtoniK	D6	1.285
GENtoniK	D6	1.266
GENtoniK	D6	1.235
GENtoniK	D6	1.223
GENtoniK	D6	1.168
GENtoniK	D9	5.04
GENtoniK	D9	4.817
GENtoniK	D9	4.602
GENtoniK	D9	4.489
GENtoniK	D9	4.393
GENtoniK	D9	3.269
GENtoniK	D9	3.267
GENtoniK	D9	4.38
GENtoniK	D9	3.239
GENtoniK	D9	3.208
GENtoniK	D9	3.195
GENtoniK	D9	3.185
GENtoniK	D9	4.206
GENtoniK	D9	3.353
GENtoniK	D9	4.093
GENtoniK	D9	4
GENtoniK	D9	3.103
GENtoniK	D9	3.831
GENtoniK	D9	3.632
GENtoniK	D9	3.076
GENtoniK	D9	3.017
GENtoniK	D9	3.547
GENtoniK	D9	2.957
GENtoniK	D9	2.956
GENtoniK	D9	2.875
GENtoniK	D9	3.472
GENtoniK	D9	2.802
GENtoniK	D9	3.47
GENtoniK	D9	3.467
GENtoniK	D9	2.79
GENtoniK	D9	2.701
GENtoniK	D9	2.686
GENtoniK	D9	2.684
GENtoniK	D9	2.669
GENtoniK	D9	2.596
GENtoniK	D9	2.567
GENtoniK	D9	2.495
GENtoniK	D9	2.487
GENtoniK	D9	2.444
GENtoniK	D9	2.443
GENtoniK	D9	2.422
GENtoniK	D9	2.417
GENtoniK	D9	2.363
GENtoniK	D9	2.336
GENtoniK	D9	2.27
GENtoniK	D9	2.234
GENtoniK	D9	2.222
GENtoniK	D9	1.88
GENtoniK	D9	1.833
GENtoniK	D9	1.79
GENtoniK	D9	1.711
GENtoniK	D9	1.664
GENtoniK	D9	1.62
GENtoniK	D9	1.615
GENtoniK	D9	1.596
GENtoniK	D9	1.593
GENtoniK	D9	0.185
GENtoniK	D9	1.578
GENtoniK	D9	1.567
GENtoniK	D9	1.51
GENtoniK	D9	1.437
GENtoniK	D9	1.357
GENtoniK	D9	1.307
GENtoniK	D9	1.303
GENtoniK	D9	1.279
GENtoniK	D9	1.231
GENtoniK	D9	1.218
GENtoniK	D9	1.214
GENtoniK	D9	1.194
GENtoniK	D9	1.184
GENtoniK	D9	1.181
GENtoniK	D9	1.098
GENtoniK	D9	0.173
GENtoniK	D9	1.097
GENtoniK	D9	1.056
GENtoniK	D9	0.169
GENtoniK	D9	0.168
GENtoniK	D9	0.155
GENtoniK	D9	0.14
GENtoniK	D9	0.132
GENtoniK	D9	0.999
GENtoniK	D9	0.996
GENtoniK	D9	0.992
GENtoniK	D9	0.974
GENtoniK	D9	0.973
GENtoniK	D9	0.95
GENtoniK	D9	0.906
GENtoniK	D9	0.504
GENtoniK	D9	0.128
GENtoniK	D9	0.893
GENtoniK	D9	0.86
GENtoniK	D9	0.079
GENtoniK	D9	0.476
GENtoniK	D9	0.848
GENtoniK	D9	0.799
GENtoniK	D9	0.457
GENtoniK	D9	0.797
GENtoniK	D9	0.077
GENtoniK	D9	0.066
GENtoniK	D9	0.058
GENtoniK	D9	0.043
GENtoniK	D9	0.056
GENtoniK	D9	0.053
GENtoniK	D9	0.782
GENtoniK	D9	0.451
GENtoniK	D9	0.78
GENtoniK	D9	0.445
GENtoniK	D9	0.773
GENtoniK	D9	0.443
GENtoniK	D9	0.751
GENtoniK	D9	0.442
GENtoniK	D9	0.742
GENtoniK	D9	0.37
GENtoniK	D9	0.727
GENtoniK	D9	0.365
GENtoniK	D9	0.351
GENtoniK	D9	0.675
GENtoniK	D9	0.338
GENtoniK	D9	0.322
GENtoniK	D9	0.25
GENtoniK	D9	0.659
GENtoniK	D9	0.652
GENtoniK	D9	0.578
GENtoniK	D9	0.556
GENtoniK	D9	0.551
GENtoniK	D9	0.551
GENtoniK	D9	0.547
GENtoniK	D9	0.511
GENtoniK	D12	7.704
GENtoniK	D12	6.767
GENtoniK	D12	6.6
GENtoniK	D12	6.581
GENtoniK	D12	6.014
GENtoniK	D12	4.808
GENtoniK	D12	4.615
GENtoniK	D12	5.922
GENtoniK	D12	4.613
GENtoniK	D12	4.592
GENtoniK	D12	4.527
GENtoniK	D12	4.511
GENtoniK	D12	5.707
GENtoniK	D12	4.916
GENtoniK	D12	5.668
GENtoniK	D12	5.593
GENtoniK	D12	4.462
GENtoniK	D12	5.533
GENtoniK	D12	5.45
GENtoniK	D12	4.434
GENtoniK	D12	4.431
GENtoniK	D12	5.267
GENtoniK	D12	4.411
GENtoniK	D12	4.406
GENtoniK	D12	4.348
GENtoniK	D12	5.222
GENtoniK	D12	4.175
GENtoniK	D12	5.181
GENtoniK	D12	5.082
GENtoniK	D12	4.157
GENtoniK	D12	4.149
GENtoniK	D12	4.102
GENtoniK	D12	4.036
GENtoniK	D12	4.029
GENtoniK	D12	3.918
GENtoniK	D12	3.91
GENtoniK	D12	3.902
GENtoniK	D12	3.742
GENtoniK	D12	3.629
GENtoniK	D12	3.44
GENtoniK	D12	3.346
GENtoniK	D12	3.339
GENtoniK	D12	3.281
GENtoniK	D12	3.247
GENtoniK	D12	3.208
GENtoniK	D12	3.201
GENtoniK	D12	3.145
GENtoniK	D12	3.133
GENtoniK	D12	3.112
GENtoniK	D12	3.058
GENtoniK	D12	3.049
GENtoniK	D12	2.941
GENtoniK	D12	2.923
GENtoniK	D12	2.892
GENtoniK	D12	2.882
GENtoniK	D12	2.785
GENtoniK	D12	0.496
GENtoniK	D12	2.683
GENtoniK	D12	2.654
GENtoniK	D12	2.633
GENtoniK	D12	2.633
GENtoniK	D12	2.628
GENtoniK	D12	2.511
GENtoniK	D12	2.494
GENtoniK	D12	2.376
GENtoniK	D12	2.365
GENtoniK	D12	2.351
GENtoniK	D12	2.284
GENtoniK	D12	2.166
GENtoniK	D12	2.107
GENtoniK	D12	2.096
GENtoniK	D12	1.981
GENtoniK	D12	0.488
GENtoniK	D12	1.852
GENtoniK	D12	1.774
GENtoniK	D12	0.471
GENtoniK	D12	0.461
GENtoniK	D12	0.413
GENtoniK	D12	0.388
GENtoniK	D12	0.347
GENtoniK	D12	1.772
GENtoniK	D12	1.739
GENtoniK	D12	1.703
GENtoniK	D12	1.688
GENtoniK	D12	1.661
GENtoniK	D12	1.604
GENtoniK	D12	1.602
GENtoniK	D12	0.909
GENtoniK	D12	0.22
GENtoniK	D12	1.588
GENtoniK	D12	1.458
GENtoniK	D12	0.159
GENtoniK	D12	0.837
GENtoniK	D12	1.449
GENtoniK	D12	1.396
GENtoniK	D12	0.837
GENtoniK	D12	1.354
GENtoniK	D12	0.148
GENtoniK	D12	0.141
GENtoniK	D12	0.09
GENtoniK	D12	0.003
GENtoniK	D12	0.071
GENtoniK	D12	0.062
GENtoniK	D12	1.341
GENtoniK	D12	0.824
GENtoniK	D12	1.336
GENtoniK	D12	0.783
GENtoniK	D12	1.326
GENtoniK	D12	0.771
GENtoniK	D12	1.305
GENtoniK	D12	0.759
GENtoniK	D12	1.289
GENtoniK	D12	0.738
GENtoniK	D12	1.117
GENtoniK	D12	0.703
GENtoniK	D12	0.63
GENtoniK	D12	1.114
GENtoniK	D12	0.577
GENtoniK	D12	0.566
GENtoniK	D12	0.516
GENtoniK	D12	1.086
GENtoniK	D12	1.073
GENtoniK	D12	1.066
GENtoniK	D12	1.018
GENtoniK	D12	1.01
GENtoniK	D12	1.006
GENtoniK	D12	0.965
GENtoniK	D12	0.913
GENtoniK	D21	18.445
GENtoniK	D21	16.393
GENtoniK	D21	15.22
GENtoniK	D21	14.419
GENtoniK	D21	14.066
GENtoniK	D21	9.084
GENtoniK	D21	8.811
GENtoniK	D21	12.008
GENtoniK	D21	8.756
GENtoniK	D21	8.698
GENtoniK	D21	8.576
GENtoniK	D21	8.498
GENtoniK	D21	11.978
GENtoniK	D21	9.119
GENtoniK	D21	11.446
GENtoniK	D21	10.885
GENtoniK	D21	8.453
GENtoniK	D21	10.618
GENtoniK	D21	10.333
GENtoniK	D21	8.433
GENtoniK	D21	8.374
GENtoniK	D21	10.332
GENtoniK	D21	8.28
GENtoniK	D21	8.275
GENtoniK	D21	8.2
GENtoniK	D21	10.287
GENtoniK	D21	8.2
GENtoniK	D21	10.262
GENtoniK	D21	9.761
GENtoniK	D21	7.907
GENtoniK	D21	7.905
GENtoniK	D21	7.877
GENtoniK	D21	7.751
GENtoniK	D21	7.743
GENtoniK	D21	7.407
GENtoniK	D21	7.264
GENtoniK	D21	7.032
GENtoniK	D21	6.915
GENtoniK	D21	6.914
GENtoniK	D21	6.904
GENtoniK	D21	6.833
GENtoniK	D21	6.471
GENtoniK	D21	6.457
GENtoniK	D21	6.341
GENtoniK	D21	6.006
GENtoniK	D21	5.975
GENtoniK	D21	5.819
GENtoniK	D21	5.817
GENtoniK	D21	5.696
GENtoniK	D21	5.602
GENtoniK	D21	5.535
GENtoniK	D21	5.498
GENtoniK	D21	5.428
GENtoniK	D21	5.359
GENtoniK	D21	5.257
GENtoniK	D21	5.242
GENtoniK	D21	1.153
GENtoniK	D21	5.233
GENtoniK	D21	5.232
GENtoniK	D21	5.169
GENtoniK	D21	5.051
GENtoniK	D21	5.016
GENtoniK	D21	4.831
GENtoniK	D21	4.68
GENtoniK	D21	4.604
GENtoniK	D21	4.495
GENtoniK	D21	4.174
GENtoniK	D21	3.874
GENtoniK	D21	3.85
GENtoniK	D21	3.668
GENtoniK	D21	3.588
GENtoniK	D21	3.543
GENtoniK	D21	1.068
GENtoniK	D21	3.542
GENtoniK	D21	3.536
GENtoniK	D21	1.004
GENtoniK	D21	0.758
GENtoniK	D21	0.727
GENtoniK	D21	0.666
GENtoniK	D21	0.615
GENtoniK	D21	3.477
GENtoniK	D21	3.463
GENtoniK	D21	3.337
GENtoniK	D21	3.148
GENtoniK	D21	3.129
GENtoniK	D21	3.036
GENtoniK	D21	3.012
GENtoniK	D21	1.802
GENtoniK	D21	0.543
GENtoniK	D21	2.997
GENtoniK	D21	2.829
GENtoniK	D21	0.47
GENtoniK	D21	1.756
GENtoniK	D21	2.765
GENtoniK	D21	2.678
GENtoniK	D21	1.652
GENtoniK	D21	2.675
GENtoniK	D21	0.301
GENtoniK	D21	0.294
GENtoniK	D21	0.269
GENtoniK	D21	0.019
GENtoniK	D21	0.216
GENtoniK	D21	0.11
GENtoniK	D21	2.534
GENtoniK	D21	1.64
GENtoniK	D21	2.525
GENtoniK	D21	1.603
GENtoniK	D21	2.507
GENtoniK	D21	1.573
GENtoniK	D21	2.464
GENtoniK	D21	1.527
GENtoniK	D21	2.375
GENtoniK	D21	1.504
GENtoniK	D21	2.268
GENtoniK	D21	1.38
GENtoniK	D21	1.379
GENtoniK	D21	2.267
GENtoniK	D21	1.281
GENtoniK	D21	1.27
GENtoniK	D21	1.206
GENtoniK	D21	2.209
GENtoniK	D21	2.153
GENtoniK	D21	2.054
GENtoniK	D21	2.017
GENtoniK	D21	2.008
GENtoniK	D21	1.942
GENtoniK	D21	1.928
GENtoniK	D21	1.851
GENtoniK	D18	15.533
GENtoniK	D18	14.722
GENtoniK	D18	12.81
GENtoniK	D18	10.606
GENtoniK	D18	10.217
GENtoniK	D18	9.779
GENtoniK	D18	9.405
GENtoniK	D18	9.232
GENtoniK	D18	9.207
GENtoniK	D18	9.164
GENtoniK	D18	9.138
GENtoniK	D18	9.081
GENtoniK	D18	9.047
GENtoniK	D18	8.814
GENtoniK	D18	8.642
GENtoniK	D18	8.441
GENtoniK	D18	8.441
GENtoniK	D18	8.283
GENtoniK	D18	8.175
GENtoniK	D18	8.168
GENtoniK	D18	8.133
GENtoniK	D18	7.851
GENtoniK	D18	7.658
GENtoniK	D18	7.633
GENtoniK	D18	7.589
GENtoniK	D18	7.282
GENtoniK	D18	7.146
GENtoniK	D18	6.846
GENtoniK	D18	6.82
GENtoniK	D18	6.598
GENtoniK	D18	6.419
GENtoniK	D18	6.134
GENtoniK	D18	6.088
GENtoniK	D18	6.029
GENtoniK	D18	5.94
GENtoniK	D18	5.915
GENtoniK	D18	5.83
GENtoniK	D18	5.801
GENtoniK	D18	5.67
GENtoniK	D18	5.551
GENtoniK	D18	5.423
GENtoniK	D18	5.371
GENtoniK	D18	5.343
GENtoniK	D18	5.255
GENtoniK	D18	5.219
GENtoniK	D18	5.066
GENtoniK	D18	4.994
GENtoniK	D18	4.717
GENtoniK	D18	4.701
GENtoniK	D18	4.636
GENtoniK	D18	4.524
GENtoniK	D18	4.483
GENtoniK	D18	4.304
GENtoniK	D18	4.297
GENtoniK	D18	4.08
GENtoniK	D18	3.846
GENtoniK	D18	3.822
GENtoniK	D18	3.82
GENtoniK	D18	3.688
GENtoniK	D18	3.559
GENtoniK	D18	3.426
GENtoniK	D18	3.374
GENtoniK	D18	3.316
GENtoniK	D18	3.207
GENtoniK	D18	3.183
GENtoniK	D18	3.114
GENtoniK	D18	3.012
GENtoniK	D18	2.847
GENtoniK	D18	2.822
GENtoniK	D18	2.791
GENtoniK	D18	2.786
GENtoniK	D18	2.703
GENtoniK	D18	2.662
GENtoniK	D18	2.656
GENtoniK	D18	2.646
GENtoniK	D18	2.645
GENtoniK	D18	2.624
GENtoniK	D18	2.598
GENtoniK	D18	2.594
GENtoniK	D18	2.591
GENtoniK	D18	2.581
GENtoniK	D18	2.549
GENtoniK	D18	2.533
GENtoniK	D18	2.517
GENtoniK	D18	2.503
GENtoniK	D18	2.438
GENtoniK	D18	2.42
GENtoniK	D18	2.418
GENtoniK	D18	2.415
GENtoniK	D18	2.364
GENtoniK	D18	2.348
GENtoniK	D18	2.307
GENtoniK	D18	2.284
GENtoniK	D18	2.242
GENtoniK	D18	2.233
GENtoniK	D18	2.233
GENtoniK	D18	2.22
GENtoniK	D18	2.217
GENtoniK	D18	2.206
GENtoniK	D18	2.2
GENtoniK	D18	2.195
GENtoniK	D18	2.185
GENtoniK	D18	2.177
GENtoniK	D18	2.16
GENtoniK	D18	2.158
GENtoniK	D18	2.127
GENtoniK	D18	2.093
GENtoniK	D18	2.08
GENtoniK	D18	2.03
GENtoniK	D18	2.023
GENtoniK	D18	2.018
GENtoniK	D18	2.013
GENtoniK	D18	1.985
GENtoniK	D18	1.97
GENtoniK	D18	1.947
GENtoniK	D18	1.919
GENtoniK	D18	1.906
GENtoniK	D18	1.892
GENtoniK	D18	1.888
GENtoniK	D18	1.838
GENtoniK	D18	1.818
GENtoniK	D18	1.811
GENtoniK	D18	1.665
GENtoniK	D18	1.645
GENtoniK	D18	1.575
GENtoniK	D18	1.473
GENtoniK	D18	1.447
GENtoniK	D18	1.442
